# Supplementary material for: Precision multiplexed base editing in human cells using Cas12a-derived base editors
Source: Nat Commun. 2025 May 31;16:5061. doi: 10.1038/s41467-025-59653-x (PMC12126522; doi:10.1038/s41467-025-59653-x)
Supplement: Supplementary file 3 — Supplementary Data 1 [file 41467_2025_59653_MOESM3_ESM.xlsx]

## Sheet: BE systems
Reference	BE Name	System Type	Cas12a Type	Addgene ID
Richter et al. (2020)	LbABE83	A to G	dLbCas12	138504
Richter et al. (2020)	enASABE8e	A to G	denAsCas12	138506
Wang et al. (2020)	BEACON1	C to T	dLbCas12	171697
Wang et al. (2020)	BEACON2	C to T	dLbCas12	171698
Kleinstiver et al. (2019)	enAsBE1.1	C to T	denAsCas12	114081
Kleinstiver et al. (2019)	enAsBE1.2	C to T	denAsCas12	114082

## Sheet: PCR primer
target	F primer ID	F primer sequence (5'-3')	R primer ID	R primer sequence (5'-3')
RUNX1 (short range)	oAYS065	CCAGCACAACTTACTCGCACTTGAC	oAYS066	CATCACCAACCCACAGCCAAGG
RUNX1 (long range)	oAYS304	AATGATGGGATCCACATCCTGTCGG	oAYS306	TGCTGGTTGTCTCTTTGCATTGAGG
EMX1	oAYS067	GGAGCAGCTGGTCAGAGGGG	oAYS068	CCATAGGGAAGGGGGACACTGG
DNMT1	oAYS069	CCAGAATGCACAAAGTACTGCAC	oAYS070	GCCAAAGCCCGAGAGAGTGCC
VEGFA	oAYS245	GGTGCTGGAATTTGATATTCATTGATCC	oAYS246	GAGAACAGCCCAGAAGTTGGAC
CDKN2A	oAYS249	CGCTCCTGGATCCTTCGTAGAGAGCAAG	oAYS250	GACCTACTAACATTGCAGTACCCAGGGTAGG
DYRK1A	oAYS251	TGTGTTCAGAAACACTGACCTTATTTGATACACGTAAGG	oAYS244	ACCATCTTCTGAAATAAGAATTTAAAAACTCATCC
PRR5L	oAYS247	TGCTTGACGGTGTTTCTCTTCTC	oAYS248	TGGATCCAGATGTGGTATGATTCAGG

## Sheet: Sequencing primer
target	gRNA ID sequenced	primer ID	primer sequence (5'-3')
RUNX1	R1	oAYS183	AAGACCAGCATGTACTCACC
RUNX1	R2, R6, R10, R48 and R14	oAYS065	CCAGCACAACTTACTCGCACTTGAC
RUNX1	R7 and R8	oAYS305	CGGCTTGATGCCAGCGTTG
RUNX1	R11, R5, R24 and R13	oAYS310	TGCGAAACCCTGTGGTTTGC
RUNX1	R4	oAYS306	TGCTGGTTGTCTCTTTGCATTGAGG
RUNX1	R3, R9 and R12	oAYS308	GCCCCATGCTGATGATTTTAACCTAACC
EMX1	E1	oAYS184	GCCTCCTGAGTTTCTCATCTG
DNMT1	DN1 and DN2	oAYS185	CCACTTGACAGGCGAGTAAC
VEGFA	V1 and V3	oAYS245	GGTGCTGGAATTTGATATTCATTGATCC
VEGFA	V2	oAYS254	CCAGCAGAAAGAGGAAAGAGG
CDKN2A	C1, C2 and C3	oAYS241	AAATGCCTCTGTTATGTGGACCAC
DYRK1A	DY1, DY2 and DY3	oAYS243	GGGCAAGCTTCAGATTGTTTAGATTTTG
PRR5L	P1 and P2	oAYS255	CTTTACCATAATAGAAATTAAACCTGAAGAGC
PRR5L	P3	oAYS256	GAGACTGTGATCTCCATTAACTGC

## Sheet: gRNA sequences
gRNA # lab internal	target gene	gRNA ID	experiment	pAYS ID (LbCas12/AsCas12)	sequence	main target C
1	RUNX1	R1	14 and 16 gRNA arrays, initial screen	17, 37	TTCTCCCCTCTGCTGGATAC	C10
3	RUNX1	R2	14 and 16 gRNA arrays	51	CTTCGTACCCACAGTGCTTC	C9
5	RUNX1	R3	14 and 16 gRNA arrays	83	CTGTCCCTTGCCCGGAATGC	C11
25	RUNX1	R4	14 gRNA arrays	92	GCCCTGAAGTCCCCAGGCTG	C11
37	RUNX1	R5	14 gRNA arrays	100	ACTGTTCCCCTTTCCACAGC	C10
44	RUNX1	R6	14 gRNA arrays	103	TGAAGAGCTTCCATCTGATT	C12
6	RUNX1	R7	14 gRNA arrays	84	GTACAACTCGGCTCCTGTTG	C9
22	RUNX1	R8	14 gRNA arrays	90	TACATCCCCCCCTCTTGCAA	C11
12	RUNX1	R9	14 gRNA arrays	88	AACAAGACCAGCACAACTTA	C9
27	RUNX1	R10	14 gRNA arrays	94	CTCAGCTTTGCCTGTAATGA	C11
10	RUNX1	R11	14 gRNA arrays	86	GGCCTCATAAACAACCACAG	C6
34	RUNX1	R12	14 gRNA arrays	99	ATAAATACTTAGTTATGCTG	C8
39	RUNX1	R13	14 gRNA arrays	101	ACACAACCCAAATTACAAAT	C9
4	RUNX1	R14	14 gRNA arrays	52	AATTCCTCTCACAAACAAGA	C10
24	RUNX1	R15			CACAGCCCATCTCAATTGGT
48	RUNX1	R16			TTAAAACATTTCTGAAGAGC
1	EMX1	E1	initial screen	18, 38	TGGTTGCCCACCCTAGTCAT	C9
1	PRRL5	P1	16 gRNA arrays	65	GGAAAATTCCACTGTAAACT	C9
2	PRRL5	P2	16 gRNA arrays	66	CCAAAACTACGTGGCATGCA	C10
3	PRRL5	P3	16 gRNA arrays	67	GGTCCATGCCCCCACATGCA	C10
1	CDKN2A	C1	16 gRNA arrays	56	TATTTCCCCTGAGTGCTGCT	C9
2	CDKN2A	C2	16 gRNA arrays, initial screen	57, 117	TGGCAACATCTTTCCAATAG	C10
3	CDKN2A	C3	16 gRNA arrays	58	TTATTCCCTCAAAACCTACA	C10
1	VEGFA	V1	16 gRNA arrays, initial screen	62, 119	GCTGCTCGCACGCCCGCGCG	C7
2	VEGFA	V2	16 gRNA arrays	63	GGGGTGACCGCCGGAGCGCG	C9
3	VEGFA	V3	16 gRNA arrays	64	CAAAATCCACAGTGATTTGG	C10
1	DNMT1	DN1	16 gRNA arrays, initial screen	19, 39	CCTCACTCCTGCTCGGTGAA	C9
2	DNMT1	DN2	16 gRNA arrays	53	AGGAGTGTTCAGTCTCCGTG	C10
1	DYRK1A	DY1	16 gRNA arrays, initial screen	59, 118	GAAGCACATCAAGGACATTC	C10
3	DYRK1A	DY2	16 gRNA arrays	61	CTGTTCACTGTCAGTTATAA	C12
nt ctrl	-	nt ctrl	all	68, 70	CGTTAATCGCGTATAATACG
30% GC non-targeting	-				ATGCGAACTAGATGTATATT
80% GC non-targeting	-				GTCGCGGGCCCTGCGGTTGC

## Sheet: gRNA array sequences
gRNA array	plasmid	targets	pAYS ID		gRNA array sequences (5'-3')
14 gRNA standard array		RUNX1	pAYS111		TAATTTCTACTAAGTGTAGATTTCTCCCCTCTGCTGGATACTAATTTCTACTAAGTGTAGATCTTCGTACCCACAGTGCTTCTAATTTCTACTAAGTGTAGATCTGTCCCTTGCCCGGAATGCTAATTTCTACTAAGTGTAGATGCCCTGAAGTCCCCAGGCTGTAATTTCTACTAAGTGTAGATACTGTTCCCCTTTCCACAGCTAATTTCTACTAAGTGTAGATTGAAGAGCTTCCATCTGATTTAATTTCTACTAAGTGTAGATGTACAACTCGGCTCCTGTTGTAATTTCTACTAAGTGTAGATTACATCCCCCCCTCTTGCAATAATTTCTACTAAGTGTAGATAACAAGACCAGCACAACTTATAATTTCTACTAAGTGTAGATCTCAGCTTT…
14 gRNA AAAT synSep array		RUNX1	pAYS127		TAATTTCTACTAAGTGTAGATTTCTCCCCTCTGCTGGATACAAATTAATTTCTACTAAGTGTAGATCTTCGTACCCACAGTGCTTCAAATTAATTTCTACTAAGTGTAGATCTGTCCCTTGCCCGGAATGCAAATTAATTTCTACTAAGTGTAGATGCCCTGAAGTCCCCAGGCTGAAATTAATTTCTACTAAGTGTAGATACTGTTCCCCTTTCCACAGCAAATTAATTTCTACTAAGTGTAGATTGAAGAGCTTCCATCTGATTAAATTAATTTCTACTAAGTGTAGATGTACAACTCGGCTCCTGTTGAAATTAATTTCTACTAAGTGTAGATTACATCCCCCCCTCTTGCAAAAATTAATTTCTACTAAGTGTAGATAACAAGACCAGCACAACT…
14 gRNA varSep v1	pAYS176	RUNX1	pAYS176	blue = DR, purple = SynSep	TAATTTCTACTAAGTGTAGATTTCTCCCCTCTGCTGGATACAGCCTAATTTCTACTAAGTGTAGATCTTCGTACCCACAGTGCTTCAACCTAATTTCTACTAAGTGTAGATCTGTCCCTTGCCCGGAATGCTGCCTAATTTCTACTAAGTGTAGATGCCCTGAAGTCCCCAGGCTGCCCATAATTTCTACTAAGTGTAGATACTGTTCCCCTTTCCACAGCTAACTAATTTCTACTAAGTGTAGATTGAAGAGCTTCCATCTGATTATAATAATTTCTACTAAGTGTAGATGTACAACTCGGCTCCTGTTGCCCCTAATTTCTACTAAGTGTAGATTACATCCCCCCCTCTTGCAAAAACTAATTTCTACTAAGTGTAGATAACAAGACCAGCACAACT…
14 gRNA varSep v2	pAYS177	RUNX1	pAYS177	blue = DR, purple = SynSep	TAATTTCTACTAAGTGTAGATTTCTCCCCTCTGCTGGATACATTCTAATTTCTACTAAGTGTAGATCTTCGTACCCACAGTGCTTCCCCCTAATTTCTACTAAGTGTAGATCTGTCCCTTGCCCGGAATGCCGCCTAATTTCTACTAAGTGTAGATGCCCTGAAGTCCCCAGGCTGACCTTAATTTCTACTAAGTGTAGATACTGTTCCCCTTTCCACAGCTAAATAATTTCTACTAAGTGTAGATTGAAGAGCTTCCATCTGATTAAAATAATTTCTACTAAGTGTAGATGTACAACTCGGCTCCTGTTGTAAATAATTTCTACTAAGTGTAGATTACATCCCCCCCTCTTGCAAATCATAATTTCTACTAAGTGTAGATAACAAGACCAGCACAACT…
14 gRNA varSep v3	pAYS178	RUNX1	pAYS179	blue = DR, purple = SynSep	TAATTTCTACTAAGTGTAGATTTCTCCCCTCTGCTGGATACAGCTTAATTTCTACTAAGTGTAGATCTTCGTACCCACAGTGCTTCTCCCTAATTTCTACTAAGTGTAGATCTGTCCCTTGCCCGGAATGCCCGTTAATTTCTACTAAGTGTAGATGCCCTGAAGTCCCCAGGCTGATCCTAATTTCTACTAAGTGTAGATACTGTTCCCCTTTCCACAGCTCGATAATTTCTACTAAGTGTAGATTGAAGAGCTTCCATCTGATTCCAATAATTTCTACTAAGTGTAGATGTACAACTCGGCTCCTGTTGTAATTAATTTCTACTAAGTGTAGATTACATCCCCCCCTCTTGCAAATAATAATTTCTACTAAGTGTAGATAACAAGACCAGCACAACT…
3x gRNA		RUNX1	pAYS072		TAATTTCTACTAAGTGTAGATTTCTCCCCTCTGCTGGATACTAATTTCTACTAAGTGTAGATCTTCGTACCCACAGTGCTTCTAATTTCTACTAAGTGTAGATAATTCCTCTCACAAACAAGA
4x gRNA		DNMT1 and DYRK1A	pAYS229		TAATTTCTACTAAGTGTAGATCCTCACTCCTGCTCGGTGAATAATTTCTACTAAGTGTAGATAGGAGTGTTCAGTCTCCGTGTAATTTCTACTAAGTGTAGATGAAGCACATCAAGGACATTCTAATTTCTACTAAGTGTAGATCTGTTCACTGTCAGTTATAA
6x gRNA		RUNX1 and PRR5L	pAYS073		TAATTTCTACTAAGTGTAGATTTCTCCCCTCTGCTGGATACTAATTTCTACTAAGTGTAGATCTTCGTACCCACAGTGCTTCTAATTTCTACTAAGTGTAGATAATTCCTCTCACAAACAAGATAATTTCTACTAAGTGTAGATGGAAAATTCCACTGTAAACTTAATTTCTACTAAGTGTAGATCCAAAACTACGTGGCATGCATAATTTCTACTAAGTGTAGATGGTCCATGCCCCCACATGCA
7x gRNA		VEGFA, DNMT1 and DYRK1A	pAYS230		TAATTTCTACTAAGTGTAGATGCTGCTCGCACGCCCGCGCGTAATTTCTACTAAGTGTAGATGGGGTGACCGCCGGAGCGCGTAATTTCTACTAAGTGTAGATCAAAATCCACAGTGATTTGGTAATTTCTACTAAGTGTAGATCCTCACTCCTGCTCGGTGAATAATTTCTACTAAGTGTAGATAGGAGTGTTCAGTCTCCGTGTAATTTCTACTAAGTGTAGATGAAGCACATCAAGGACATTCTAATTTCTACTAAGTGTAGATCTGTTCACTGTCAGTTATAA
9x gRNA		RUNX1, PRR5L and CDKN2A	pAYS074		TAATTTCTACTAAGTGTAGATTTCTCCCCTCTGCTGGATACTAATTTCTACTAAGTGTAGATCTTCGTACCCACAGTGCTTCTAATTTCTACTAAGTGTAGATAATTCCTCTCACAAACAAGATAATTTCTACTAAGTGTAGATGGAAAATTCCACTGTAAACTTAATTTCTACTAAGTGTAGATCCAAAACTACGTGGCATGCATAATTTCTACTAAGTGTAGATGGTCCATGCCCCCACATGCATAATTTCTACTAAGTGTAGATTATTTCCCCTGAGTGCTGCTTAATTTCTACTAAGTGTAGATTGGCAACATCTTTCCAATAGTAATTTCTACTAAGTGTAGATTTATTCCCTCAAAACCTACA
10x gRNA		CDKN2A, VEGFA, DNMT1 and DYRK1A	pAYS231		TAATTTCTACTAAGTGTAGATTATTTCCCCTGAGTGCTGCTTAATTTCTACTAAGTGTAGATTGGCAACATCTTTCCAATAGTAATTTCTACTAAGTGTAGATTTATTCCCTCAAAACCTACATAATTTCTACTAAGTGTAGATGCTGCTCGCACGCCCGCGCGTAATTTCTACTAAGTGTAGATGGGGTGACCGCCGGAGCGCGTAATTTCTACTAAGTGTAGATCAAAATCCACAGTGATTTGGTAATTTCTACTAAGTGTAGATCCTCACTCCTGCTCGGTGAATAATTTCTACTAAGTGTAGATAGGAGTGTTCAGTCTCCGTGTAATTTCTACTAAGTGTAGATGAAGCACATCAAGGACATTCTAATTTCTACTAAGTGTAGATCTGTTCACT…
12x gRNA		RUNX1, PRR5L, CDKN2A and VEGFA	pAYS075		TAATTTCTACTAAGTGTAGATTTCTCCCCTCTGCTGGATACTAATTTCTACTAAGTGTAGATCTTCGTACCCACAGTGCTTCTAATTTCTACTAAGTGTAGATAATTCCTCTCACAAACAAGATAATTTCTACTAAGTGTAGATGGAAAATTCCACTGTAAACTTAATTTCTACTAAGTGTAGATCCAAAACTACGTGGCATGCATAATTTCTACTAAGTGTAGATGGTCCATGCCCCCACATGCATAATTTCTACTAAGTGTAGATTATTTCCCCTGAGTGCTGCTTAATTTCTACTAAGTGTAGATTGGCAACATCTTTCCAATAGTAATTTCTACTAAGTGTAGATTTATTCCCTCAAAACCTACATAATTTCTACTAAGTGTAGATGCTGCTCGC…
16x gRNA		RUNX1, PRR5L, CDKN2A, VEGFA, DNMT1 and DYRK1A	pAYS077		TAATTTCTACTAAGTGTAGATTTCTCCCCTCTGCTGGATACTAATTTCTACTAAGTGTAGATCTTCGTACCCACAGTGCTTCTAATTTCTACTAAGTGTAGATAATTCCTCTCACAAACAAGATAATTTCTACTAAGTGTAGATGGAAAATTCCACTGTAAACTTAATTTCTACTAAGTGTAGATCCAAAACTACGTGGCATGCATAATTTCTACTAAGTGTAGATGGTCCATGCCCCCACATGCATAATTTCTACTAAGTGTAGATTATTTCCCCTGAGTGCTGCTTAATTTCTACTAAGTGTAGATTGGCAACATCTTTCCAATAGTAATTTCTACTAAGTGTAGATTTATTCCCTCAAAACCTACATAATTTCTACTAAGTGTAGATGCTGCTCGC…
6x gRNA array v1 (15 nt)		RUNX1			TAATTTCTACTAAGTGTAGATGTACAACTCGGCTCCtaatttctactaagtgtagatTTCTCCCCTCTGCTGtaatttctactaagtgtagatTACATCCCCCCCTCTtaatttctactaagtgtagatCACAGCCCATCTCAAtaatttctactaagtgtagatGGCCTCATAAACAACtaatttctactaagtgtagatGCCCTGAAGTCCCCATAATTTCTACTAAGTGTAGAT
6x gRNA array v1 (20 nt)		RUNX1			TAATTTCTACTAAGTGTAGATGTACAACTCGGCTCCTGTTGtaatttctactaagtgtagatTTCTCCCCTCTGCTGGATACtaatttctactaagtgtagatTACATCCCCCCCTCTTGCAAtaatttctactaagtgtagatCACAGCCCATCTCAATTGGTtaatttctactaagtgtagatGGCCTCATAAACAACCACAGtaatttctactaagtgtagatGCCCTGAAGTCCCCAGGCTGTAATTTCTACTAAGTGTAGAT
6x gRNA array v2 (15 nt)		RUNX1			TAATTTCTACTAAGTGTAGATGCCCTGAAGTCCCCAtaatttctactaagtgtagatGGCCTCATAAACAACtaatttctactaagtgtagatCACAGCCCATCTCAAtaatttctactaagtgtagatTACATCCCCCCCTCTtaatttctactaagtgtagatTTCTCCCCTCTGCTGtaatttctactaagtgtagatGTACAACTCGGCTCCTAATTTCTACTAAGTGTAGAT
6x gRNA array v2 (20 nt)		RUNX1			TAATTTCTACTAAGTGTAGATGCCCTGAAGTCCCCAGGCTGtaatttctactaagtgtagatGGCCTCATAAACAACCACAGtaatttctactaagtgtagatCACAGCCCATCTCAATTGGTtaatttctactaagtgtagatTACATCCCCCCCTCTTGCAAtaatttctactaagtgtagatTTCTCCCCTCTGCTGGATACtaatttctactaagtgtagatGTACAACTCGGCTCCTGTTGTAATTTCTACTAAGTGTAGAT

## Sheet: Variable seperator sequences
	Seperator 1	Seperator 2	Seperator 3	Seperator 4	Seperator 5	Seperator 6	Seperator 7	Seperator 8	Seperator 9	Seperator 10	Seperator 11	Seperator 12	Seperator 13
VarSep v1	AGCC	AACC	TGCC	CCCA	TAAC	ATAA	CCCC	AAAC	TCGC	AAAA	AAGG	ATGC	CCCT
VarSep v2	ATTC	CCCC	CGCC	ACCT	TAAA	AAAA	TAAA	ATCA	CCAA	CAAA	GACT	TAAC	CACC
VarSep v3	AGCT	TCCC	CCGT	ATCC	TCGA	CCAA	TAAT	ATAA	CCTA	CAAA	GCCT	TAAC	CCAC
