# Supplementary material for: Precision multiplexed base editing in human cells using Cas12a-derived base editors
Source: Nat Commun. 2025 May 31;16:5061. doi: 10.1038/s41467-025-59653-x (PMC12126522; doi:10.1038/s41467-025-59653-x)
Supplement: Supplementary file 6 — Source Data [file 41467_2025_59653_MOESM6_ESM.xlsx]

## Sheet: Fig.1B-C, SupFig.3-4
LbCas12a C to T systems										AsCas12a C to T systems										LbCas12a and AsCas12a A to G systems
BE system	gRNA ID	condition	condition	target C	r1	r2	r3	mean/std		BE system	gRNA ID	condition	condition	target C	r1	r2	r3	mean/std		BE system	gRNA ID	condition	condition	target A	r1	r2	r3	mean/std
BEACON1	1R	sg1	single guide	C3	2.17	2.25	1.7	2.04+/-0.30		enAsBE1.1	1R	sg1	single guide	C3	1.75	2.51	1.91	2.1+/-0.4		LbABE8e	C2	sg4	single guide	A5	3.04	2.88	1.9	2.6+/-0.6
BEACON1	1R	sg1	single guide	C5	2.75	2.89	2.78	2.81+/-0.07		enAsBE1.1	1R	sg1	single guide	C5	2.36	2.56	3.32	2.7+/-0.5		LbABE8e	C2	sg4	single guide	A6	2.52	2.34	1.99	2.28+/-0.27
BEACON1	1R	sg1	single guide	C6	4.15	4.75	4.14	4.35+/-0.35		enAsBE1.1	1R	sg1	single guide	C6	4.11	4.1	3.26	3.8+/-0.5		LbABE8e	C2	sg4	single guide	A8	16.17	17.97	16.56	16.9+/-0.9
BEACON1	1R	sg1	single guide	C7	39.02	34.96	31.83	35+/-4		enAsBE1.1	1R	sg1	single guide	C7	1.98	2.63	4.17	2.9+/-1.1		LbABE8e	C2	sg4	single guide	A16	4.05	2.76	4.88	3.9+/-1.1
BEACON1	1R	sg1	single guide	C8	46.95	42.02	37.21	42+/-5		enAsBE1.1	1R	sg1	single guide	C8	3.53	3.61	3.17	3.44+/-0.23		LbABE8e	C2	sg4	single guide	A17	2.29	2.26	3.99	2.8+/-1.0
BEACON1	1R	sg1	single guide	C10	46.05	40.81	36.3	41+/-5		enAsBE1.1	1R	sg1	single guide	C10	12.42	13.02	11.37	12.3+/-0.8		LbABE8e	C2	sg4	single guide	A19	2.52	2.64	2.72	2.63+/-0.10
BEACON1	1R	sg1	single guide	C13	3.96	4.47	4.14	4.19+/-0.26		enAsBE1.1	1R	sg1	single guide	C13	4.07	3.49	3.93	3.83+/-0.30		LbABE8e	C2	dg3	double guide position 1	A5	4.42	1.14	2.31	2.6+/-1.7
BEACON1	1R	sg1	single guide	C20	2.6	2.47	2.49	2.52+/-0.07		enAsBE1.1	1R	sg1	single guide	C20	2.12	2.03	2.24	2.13+/-0.11		LbABE8e	C2	dg3	double guide position 1	A6	4.52	2.01	0	2.2+/-2.3
BEACON1	1R	dg1	double guide position 1	C3	1.58	2.5	1.75	1.9+/-0.5		enAsBE1.1	1R	dg1	double guide position 1	C3	1.94	1.56	1.52	1.67+/-0.23		LbABE8e	C2	dg3	double guide position 1	A8	24.59	26.89	27.74	26.4+/-1.6
BEACON1	1R	dg1	double guide position 1	C5	2.75	3.02	3.26	3.01+/-0.26		enAsBE1.1	1R	dg1	double guide position 1	C5	2.84	2.65	2.39	2.63+/-0.23		LbABE8e	C2	dg3	double guide position 1	A16	2.88	7.32	3.25	4.5+/-2.5
BEACON1	1R	dg1	double guide position 1	C6	3.83	6.9	3.02	4.6+/-2.0		enAsBE1.1	1R	dg1	double guide position 1	C6	2.1	3.43	3.38	3.0+/-0.8		LbABE8e	C2	dg3	double guide position 1	A17	1.84	2.18	2.03	2.02+/-0.17
BEACON1	1R	dg1	double guide position 1	C7	32.28	35.74	32.29	33.4+/-2.0		enAsBE1.1	1R	dg1	double guide position 1	C7	2.72	0	2.64	1.8+/-1.5		LbABE8e	C2	dg3	double guide position 1	A19	2.5	3.43	2.83	2.9+/-0.5
BEACON1	1R	dg1	double guide position 1	C8	40.16	42.76	38.6	40.5+/-2.1		enAsBE1.1	1R	dg1	double guide position 1	C8	3.7	4.1	2.81	3.5+/-0.7		LbABE8e	C2	dg4	double guide position 2	A5	2.96	3.41	2.89	3.09+/-0.28
BEACON1	1R	dg1	double guide position 1	C10	38.79	41.4	38.15	39.4+/-1.7		enAsBE1.1	1R	dg1	double guide position 1	C10	9.48	10.62	8.5	9.5+/-1.1		LbABE8e	C2	dg4	double guide position 2	A6	2.48	1.81	2.47	2.3+/-0.4
BEACON1	1R	dg1	double guide position 1	C13	4.38	5.21	3.47	4.4+/-0.9		enAsBE1.1	1R	dg1	double guide position 1	C13	3.78	3.46	3.46	3.57+/-0.18		LbABE8e	C2	dg4	double guide position 2	A8	24.23	24.26	25.75	24.7+/-0.9
BEACON1	1R	dg1	double guide position 1	C20	2.18	3.93	3	3.0+/-0.9		enAsBE1.1	1R	dg1	double guide position 1	C20	2.27	3.16	2.35	2.6+/-0.5		LbABE8e	C2	dg4	double guide position 2	A16	1.5	0	3.08	1.5+/-1.5
BEACON1	1R	dg2	double guide position 2	C3	1.95	1.81	2.45	2.07+/-0.34		enAsBE1.1	1R	dg2	double guide position 2	C3	1.51	1.52	1.61	1.55+/-0.06		LbABE8e	C2	dg4	double guide position 2	A17	1.42	2.05	1.88	1.78+/-0.33
BEACON1	1R	dg2	double guide position 2	C5	2.44	2.76	3.09	2.76+/-0.33		enAsBE1.1	1R	dg2	double guide position 2	C5	2.5	2.48	2.84	2.61+/-0.20		LbABE8e	C2	dg4	double guide position 2	A19	2.46	2.37	2.57	2.47+/-0.10
BEACON1	1R	dg2	double guide position 2	C6	3.96	4.78	5.19	4.6+/-0.6		enAsBE1.1	1R	dg2	double guide position 2	C6	3.25	3.2	3.18	3.21+/-0.04		LbABE8e	C2	tg2	triple guide position 1	A5	2.35	2.6	1.67	2.2+/-0.5
BEACON1	1R	dg2	double guide position 2	C7	42.64	34.45	34.02	37+/-5		enAsBE1.1	1R	dg2	double guide position 2	C7	2.92	2.07	0	1.7+/-1.5		LbABE8e	C2	tg2	triple guide position 1	A6	2.08	1.67	1.65	1.80+/-0.24
BEACON1	1R	dg2	double guide position 2	C8	38.69	41.81	40.74	40.4+/-1.6		enAsBE1.1	1R	dg2	double guide position 2	C8	2.92	3.1	3.34	3.12+/-0.21		LbABE8e	C2	tg2	triple guide position 1	A8	22.57	23.43	21.9	22.6+/-0.8
BEACON1	1R	dg2	double guide position 2	C10	37.18	39.53	39.72	38.8+/-1.4		enAsBE1.1	1R	dg2	double guide position 2	C10	9.31	9.82	9.33	9.49+/-0.29		LbABE8e	C2	tg2	triple guide position 1	A16	2.28	3.16	2.78	2.7+/-0.4
BEACON1	1R	dg2	double guide position 2	C13	3.99	3.56	4.28	3.9+/-0.4		enAsBE1.1	1R	dg2	double guide position 2	C13	3.61	3.46	3.44	3.50+/-0.09		LbABE8e	C2	tg2	triple guide position 1	A17	2.18	2.77	2.02	2.3+/-0.4
BEACON1	1R	dg2	double guide position 2	C20	2.07	2.43	3.87	2.8+/-1.0		enAsBE1.1	1R	dg2	double guide position 2	C20	2.97	2.73	2.82	2.84+/-0.12		LbABE8e	C2	tg2	triple guide position 1	A19	2.47	2.92	2.28	2.56+/-0.33
BEACON1	1R	tg1	triple guide position 1	C3	2.01	1.38	2.13	1.8+/-0.4		enAsBE1.1	1R	tg1	triple guide position 1	C3	2.19	1.74	2.22	2.05+/-0.27		LbABE8e	C2	nt ctrl	nt ctrl	A5	2.41	4.46	2.64	3.2+/-1.1
BEACON1	1R	tg1	triple guide position 1	C5	2.82	0	2.49	1.8+/-1.5		enAsBE1.1	1R	tg1	triple guide position 1	C5	2.62	2.53	3.19	2.8+/-0.4		LbABE8e	C2	nt ctrl	nt ctrl	A6	2.08	4.31	2.94	3.1+/-1.1
BEACON1	1R	tg1	triple guide position 1	C6	3.87	6.44	4.45	4.9+/-1.3		enAsBE1.1	1R	tg1	triple guide position 1	C6	4.99	4.37	0	3.1+/-2.7		LbABE8e	C2	nt ctrl	nt ctrl	A8	2.2	3.43	1.67	2.4+/-0.9
BEACON1	1R	tg1	triple guide position 1	C7	26.74	27.28	27.64	27.2+/-0.5		enAsBE1.1	1R	tg1	triple guide position 1	C7	0	1.98	3.62	1.9+/-1.8		LbABE8e	C2	nt ctrl	nt ctrl	A16	2.13	2.08	0	1.4+/-1.2
BEACON1	1R	tg1	triple guide position 1	C8	34.21	34.59	35.37	34.7+/-0.6		enAsBE1.1	1R	tg1	triple guide position 1	C8	3.14	3.2	3.69	3.34+/-0.30		LbABE8e	C2	nt ctrl	nt ctrl	A17	1.84	1.75	2.63	2.1+/-0.5
BEACON1	1R	tg1	triple guide position 1	C10	31.96	33.1	33.22	32.8+/-0.7		enAsBE1.1	1R	tg1	triple guide position 1	C10	8.36	8.48	7.94	8.26+/-0.28		LbABE8e	C2	nt ctrl	nt ctrl	A19	1.72	1.79	2.14	1.88+/-0.23
BEACON1	1R	tg1	triple guide position 1	C13	4.2	2.6	4.34	3.7+/-1.0		enAsBE1.1	1R	tg1	triple guide position 1	C13	3.37	3.82	3.6	3.60+/-0.23		LbABE8e	DY1	sg6	single guide	A2	2.39	1.64	1.17	1.7+/-0.6
BEACON1	1R	tg1	triple guide position 1	C20	2.83	0.43	2.38	1.9+/-1.3		enAsBE1.1	1R	tg1	triple guide position 1	C20	1.75	2.54	1.96	2.1+/-0.4		LbABE8e	DY1	sg6	single guide	A3	2.6	2.65	2.17	2.47+/-0.26
BEACON1	1R	nt ctrl	nt ctrl	C3	1.27	1.42	1.72	1.47+/-0.23		enAsBE1.1	1R	nt ctrl	nt ctrl	C3	1.72	1.45	1.41	1.53+/-0.17		LbABE8e	DY1	sg6	single guide	A6	1.75	1.11	1.9	1.6+/-0.4
BEACON1	1R	nt ctrl	nt ctrl	C5	2.28	2.47	2.55	2.43+/-0.14		enAsBE1.1	1R	nt ctrl	nt ctrl	C5	2.49	3.01	2.62	2.71+/-0.27		LbABE8e	DY1	sg6	single guide	A8	24.06	22.55	24.21	23.6+/-0.9
BEACON1	1R	nt ctrl	nt ctrl	C6	3.31	3.11	3.16	3.19+/-0.10		enAsBE1.1	1R	nt ctrl	nt ctrl	C6	4.28	2.24	4.07	3.5+/-1.1		LbABE8e	DY1	sg6	single guide	A11	12.73	12.32	13.68	12.9+/-0.7
BEACON1	1R	nt ctrl	nt ctrl	C7	0	2.71	2.79	1.8+/-1.6		enAsBE1.1	1R	nt ctrl	nt ctrl	C7	2.08	2.04	2.94	2.4+/-0.5		LbABE8e	DY1	sg6	single guide	A12	20.26	18.33	19.68	19.4+/-1.0
BEACON1	1R	nt ctrl	nt ctrl	C8	2.42	3.26	3.06	2.9+/-0.4		enAsBE1.1	1R	nt ctrl	nt ctrl	C8	3.34	3.18	3.12	3.21+/-0.11		LbABE8e	DY1	sg6	single guide	A15	3.51	3.78	4.1	3.80+/-0.30
BEACON1	1R	nt ctrl	nt ctrl	C10	1.07	1.79	1.86	1.6+/-0.4		enAsBE1.1	1R	nt ctrl	nt ctrl	C10	1.58	1.41	1.49	1.49+/-0.09		LbABE8e	DY1	sg6	single guide	A17	6.32	4.22	6.03	5.5+/-1.1
BEACON1	1R	nt ctrl	nt ctrl	C13	2.98	3.42	4.13	3.5+/-0.6		enAsBE1.1	1R	nt ctrl	nt ctrl	C13	3.45	3.36	3.4	3.40+/-0.05		LbABE8e	DY1	dg3	double guide position 2	A2	1.73	1.8	1.63	1.72+/-0.09
BEACON1	1R	nt ctrl	nt ctrl	C20	2.92	3.06	2.04	2.7+/-0.6		enAsBE1.1	1R	nt ctrl	nt ctrl	C20	3.18	2.79	2.17	2.7+/-0.5		LbABE8e	DY1	dg3	double guide position 2	A3	2.69	2.79	2.87	2.78+/-0.09
BEACON1	1E	sg3	single guide	C7	4.95	3.47	2.86	3.8+/-1.1		enAsBE1.1	1E	sg3	single guide	C7	2.14	1.57	1.49	1.73+/-0.35		LbABE8e	DY1	dg3	double guide position 2	A6	2.29	2.11	2.43	2.28+/-0.16
BEACON1	1E	sg3	single guide	C8	15.07	13.56	12.02	13.6+/-1.5		enAsBE1.1	1E	sg3	single guide	C8	1.27	2.48	1.14	1.6+/-0.7		LbABE8e	DY1	dg3	double guide position 2	A8	28.8	28.83	29.71	29.1+/-0.5
BEACON1	1E	sg3	single guide	C9	21.03	19.24	19.19	19.8+/-1.0		enAsBE1.1	1E	sg3	single guide	C9	0.27	1.28	0.57	0.7+/-0.5		LbABE8e	DY1	dg3	double guide position 2	A11	16.99	17.08	15.45	16.5+/-0.9
BEACON1	1E	sg3	single guide	C11	8.09	7.51	6.49	7.4+/-0.8		enAsBE1.1	1E	sg3	single guide	C11	1.57	0.99	0.65	1.1+/-0.5		LbABE8e	DY1	dg3	double guide position 2	A12	22.67	20.73	22.05	21.8+/-1.0
BEACON1	1E	sg3	single guide	C12	7.25	7.64	6.08	7.0+/-0.8		enAsBE1.1	1E	sg3	single guide	C12	0	0	0	0.0+/-0		LbABE8e	DY1	dg3	double guide position 2	A15	4.53	4.14	3.8	4.2+/-0.4
BEACON1	1E	sg3	single guide	C13	14.17	16.77	12.02	14.3+/-2.4		enAsBE1.1	1E	sg3	single guide	C13	4.82	5.06	6.03	5.3+/-0.6		LbABE8e	DY1	dg3	double guide position 2	A17	7.52	6.12	6.47	6.7+/-0.7
BEACON1	1E	sg3	single guide	C18	1.65	2.05	2.32	2.01+/-0.34		enAsBE1.1	1E	sg3	single guide	C18	2.38	2.34	2.04	2.25+/-0.19		LbABE8e	DY1	tg2	triple guide position 2	A2	2.06	2.21	1.35	1.9+/-0.5
BEACON1	1E	dg1	double guide position 2	C7	2.49	4.26	3.22	3.3+/-0.9		enAsBE1.1	1E	dg1	double guide position 2	C7	1.16	1.35	1.59	1.37+/-0.22		LbABE8e	DY1	tg2	triple guide position 2	A3	2.74	3.1	2.79	2.88+/-0.20
BEACON1	1E	dg1	double guide position 2	C8	13.46	13.41	13.31	13.39+/-0.08		enAsBE1.1	1E	dg1	double guide position 2	C8	0.86	1.24	1.29	1.13+/-0.24		LbABE8e	DY1	tg2	triple guide position 2	A6	1.97	2.34	2.35	2.22+/-0.22
BEACON1	1E	dg1	double guide position 2	C9	19.68	20.11	18.27	19.4+/-1.0		enAsBE1.1	1E	dg1	double guide position 2	C9	0.32	0.88	0.72	0.64+/-0.29		LbABE8e	DY1	tg2	triple guide position 2	A8	21.45	22.48	22.69	22.2+/-0.7
BEACON1	1E	dg1	double guide position 2	C11	7.88	7.05	7.42	7.5+/-0.4		enAsBE1.1	1E	dg1	double guide position 2	C11	0.55	1.03	1.3	1.0+/-0.4		LbABE8e	DY1	tg2	triple guide position 2	A11	13.61	13.79	13.82	13.74+/-0.11
BEACON1	1E	dg1	double guide position 2	C12	6.1	7.18	6.69	6.7+/-0.5		enAsBE1.1	1E	dg1	double guide position 2	C12	0	1.17	0	0.4+/-0.7		LbABE8e	DY1	tg2	triple guide position 2	A12	28.93	25.24	24.88	26.3+/-2.2
BEACON1	1E	dg1	double guide position 2	C13	15.02	15.29	15.05	15.12+/-0.15		enAsBE1.1	1E	dg1	double guide position 2	C13	5.56	5.22	5.02	5.27+/-0.27		LbABE8e	DY1	tg2	triple guide position 2	A15	3.97	4.21	4.59	4.26+/-0.31
BEACON1	1E	dg1	double guide position 2	C18	2.57	2.43	2.42	2.47+/-0.08		enAsBE1.1	1E	dg1	double guide position 2	C18	2.02	2.13	1.95	2.03+/-0.09		LbABE8e	DY1	tg2	triple guide position 2	A17	4.28	4.58	4.82	4.56+/-0.27
BEACON1	1E	tg1	triple guide position 2	C7	1.92	2.27	3.5	2.6+/-0.8		enAsBE1.1	1E	tg1	triple guide position 2	C7	1.48	1.91	1.87	1.75+/-0.24		LbABE8e	DY1	nt ctrl	nt ctrl	A2	2.14	3.1	2.73	2.7+/-0.5
BEACON1	1E	tg1	triple guide position 2	C8	8.02	9.59	10.14	9.2+/-1.1		enAsBE1.1	1E	tg1	triple guide position 2	C8	1.6	1.69	2.03	1.77+/-0.23		LbABE8e	DY1	nt ctrl	nt ctrl	A3	2.89	4.93	2.68	3.5+/-1.2
BEACON1	1E	tg1	triple guide position 2	C9	14.26	15.68	15.67	15.2+/-0.8		enAsBE1.1	1E	tg1	triple guide position 2	C9	0.5	1.11	0.74	0.78+/-0.31		LbABE8e	DY1	nt ctrl	nt ctrl	A6	2.6	3.69	3.75	3.3+/-0.6
BEACON1	1E	tg1	triple guide position 2	C11	4.21	6.62	5.78	5.5+/-1.2		enAsBE1.1	1E	tg1	triple guide position 2	C11	0.91	0.81	0.38	0.70+/-0.28		LbABE8e	DY1	nt ctrl	nt ctrl	A8	2.45	2.31	4.22	3.0+/-1.1
BEACON1	1E	tg1	triple guide position 2	C12	4	5.18	4.9	4.7+/-0.6		enAsBE1.1	1E	tg1	triple guide position 2	C12	0.25	0.5	0	0.25+/-0.25		LbABE8e	DY1	nt ctrl	nt ctrl	A11	6.58	4.6	5.98	5.7+/-1.0
BEACON1	1E	tg1	triple guide position 2	C13	10.9	16.29	12.42	13.2+/-2.8		enAsBE1.1	1E	tg1	triple guide position 2	C13	5.81	4.61	4.72	5.0+/-0.7		LbABE8e	DY1	nt ctrl	nt ctrl	A12	28.07	21.62	21.97	24+/-4
BEACON1	1E	tg1	triple guide position 2	C18	2.04	2.39	1.97	2.13+/-0.23		enAsBE1.1	1E	tg1	triple guide position 2	C18	1.81	2.05	2.02	1.96+/-0.13		LbABE8e	DY1	nt ctrl	nt ctrl	A15	2.44	2.79	3.37	2.9+/-0.5
BEACON1	1E	nt ctrl	nt ctrl	C7	1.84	1.02	0.71	1.2+/-0.6		enAsBE1.1	1E	nt ctrl	nt ctrl	C7	1.23	1.07	1.35	1.22+/-0.14		LbABE8e	DY1	nt ctrl	nt ctrl	A17	3.98	1.84	2.83	2.9+/-1.1
BEACON1	1E	nt ctrl	nt ctrl	C8	0.77	2.26	1.15	1.4+/-0.8		enAsBE1.1	1E	nt ctrl	nt ctrl	C8	1.51	0.84	0.89	1.1+/-0.4		LbABE8e	V1	sg5	single guide	A10	13.3	14.02	14.68	14.0+/-0.7
BEACON1	1E	nt ctrl	nt ctrl	C9	0	0	0	0.0+/-0		enAsBE1.1	1E	nt ctrl	nt ctrl	C9	0.74	0.31	0.75	0.60+/-0.25		LbABE8e	V1	dg4	double guide position 1	A10	25.92	25.5	26.4	25.9+/-0.5
BEACON1	1E	nt ctrl	nt ctrl	C11	0.83	0.83	1.18	0.95+/-0.20		enAsBE1.1	1E	nt ctrl	nt ctrl	C11	1.26	0.27	0.85	0.8+/-0.5		LbABE8e	V1	tg2	triple guide position 3	A10	14.49	15.8	12.99	14.4+/-1.4
BEACON1	1E	nt ctrl	nt ctrl	C12	0	0.81	0	0.3+/-0.5		enAsBE1.1	1E	nt ctrl	nt ctrl	C12	0	0	0	0.0+/-0		LbABE8e	V1	nt ctrl	nt ctrl	A10	1.49	4.24	5.39	3.7+/-2.0
BEACON1	1E	nt ctrl	nt ctrl	C13	5.25	4.02	5.34	4.9+/-0.7		enAsBE1.1	1E	nt ctrl	nt ctrl	C13	4.84	5.62	6.32	5.6+/-0.7		enAsABE8e	C2	sg4	single guide	A5	1.31	3.15	2.65	2.4+/-1.0
BEACON1	1E	nt ctrl	nt ctrl	C18	1.52	1.33	1.62	1.49+/-0.15		enAsBE1.1	1E	nt ctrl	nt ctrl	C18	1.86	1.99	1.6	1.82+/-0.20		enAsABE8e	C2	sg4	single guide	A6	1.14	2.34	3	2.2+/-0.9
BEACON1	1DN	sg2	single guide	C1	5.77	0	0	1.9+/-3.3		enAsBE1.1	1DN	sg2	single guide	C1	4	3.31	2.32	3.2+/-0.8		enAsABE8e	C2	sg4	single guide	A8	2.02	4.09	2.36	2.8+/-1.1
BEACON1	1DN	sg2	single guide	C2	1.61	4.96	6.4	4.3+/-2.5		enAsBE1.1	1DN	sg2	single guide	C2	4.91	3.67	3.73	4.1+/-0.7		enAsABE8e	C2	sg4	single guide	A16	1.44	2.53	2.89	2.3+/-0.8
BEACON1	1DN	sg2	single guide	C4	4.54	2.65	3.84	3.7+/-1.0		enAsBE1.1	1DN	sg2	single guide	C4	2.39	2.29	2.91	2.53+/-0.33		enAsABE8e	C2	sg4	single guide	A17	2.96	1.77	2.3	2.3+/-0.6
BEACON1	1DN	sg2	single guide	C6	2.96	5.21	5.08	4.4+/-1.3		enAsBE1.1	1DN	sg2	single guide	C6	5.7	4.6	4.73	5.0+/-0.6		enAsABE8e	C2	sg4	single guide	A19	2.19	2.07	1.98	2.08+/-0.11
BEACON1	1DN	sg2	single guide	C8	25.15	22.56	21.27	23.0+/-2.0		enAsBE1.1	1DN	sg2	single guide	C8	2.57	2.95	2.48	2.67+/-0.25		enAsABE8e	C2	dg3	double guide position 1	A5	2.7	2.72	2.29	2.57+/-0.24
BEACON1	1DN	sg2	single guide	C9	32.62	34.11	34.97	33.9+/-1.2		enAsBE1.1	1DN	sg2	single guide	C9	4.17	5.1	4.05	4.4+/-0.6		enAsABE8e	C2	dg3	double guide position 1	A6	2.11	2.79	1.77	2.2+/-0.5
BEACON1	1DN	sg2	single guide	C12	8.24	4.07	4.63	5.6+/-2.3		enAsBE1.1	1DN	sg2	single guide	C12	5.12	4.74	4.62	4.83+/-0.26		enAsABE8e	C2	dg3	double guide position 1	A8	2.21	2.3	2.2	2.24+/-0.06
BEACON1	1DN	sg2	single guide	C14	13.41	11.53	14.01	13.0+/-1.3		enAsBE1.1	1DN	sg2	single guide	C14	3.26	3.06	3.97	3.4+/-0.5		enAsABE8e	C2	dg3	double guide position 1	A16	4.02	2.68	3.27	3.3+/-0.7
BEACON1	1DN	dg2	double guide position 1	C1	4.23	2.9	3.32	3.5+/-0.7		enAsBE1.1	1DN	dg2	double guide position 1	C1	4	3.31	2.32	3.2+/-0.8		enAsABE8e	C2	dg3	double guide position 1	A17	2.49	2.34	1.81	2.2+/-0.4
BEACON1	1DN	dg2	double guide position 1	C2	2.87	5.56	2.68	3.7+/-1.6		enAsBE1.1	1DN	dg2	double guide position 1	C2	4.91	3.67	3.73	4.1+/-0.7		enAsABE8e	C2	dg3	double guide position 1	A19	2.82	2.5	2.15	2.49+/-0.34
BEACON1	1DN	dg2	double guide position 1	C4	5.13	4.78	3.07	4.3+/-1.1		enAsBE1.1	1DN	dg2	double guide position 1	C4	2.39	2.29	2.91	2.53+/-0.33		enAsABE8e	C2	dg4	double guide position 2	A5	4.57	2.46	4.63	3.9+/-1.2
BEACON1	1DN	dg2	double guide position 1	C6	2.82	3.32	2.88	3.01+/-0.27		enAsBE1.1	1DN	dg2	double guide position 1	C6	5.7	4.6	4.73	5.0+/-0.6		enAsABE8e	C2	dg4	double guide position 2	A6	2.61	1.52	1.4	1.8+/-0.7
BEACON1	1DN	dg2	double guide position 1	C8	24.66	23.31	21.39	23.1+/-1.6		enAsBE1.1	1DN	dg2	double guide position 1	C8	2.57	2.95	2.48	2.67+/-0.25		enAsABE8e	C2	dg4	double guide position 2	A8	1.9	2.24	2.05	2.06+/-0.17
BEACON1	1DN	dg2	double guide position 1	C9	36.2	36.41	32.39	35.0+/-2.3		enAsBE1.1	1DN	dg2	double guide position 1	C9	4.17	5.1	4.05	4.4+/-0.6		enAsABE8e	C2	dg4	double guide position 2	A16	1.78	0	0	0.6+/-1.0
BEACON1	1DN	dg2	double guide position 1	C12	5.73	4.08	3.48	4.4+/-1.2		enAsBE1.1	1DN	dg2	double guide position 1	C12	5.12	4.74	4.62	4.83+/-0.26		enAsABE8e	C2	dg4	double guide position 2	A17	1.68	1.98	4	2.6+/-1.3
BEACON1	1DN	dg2	double guide position 1	C14	15.48	15.31	13.99	14.9+/-0.8		enAsBE1.1	1DN	dg2	double guide position 1	C14	3.26	3.06	3.97	3.4+/-0.5		enAsABE8e	C2	dg4	double guide position 2	A19	1.98	1.88	3.01	2.3+/-0.6
BEACON1	1DN	tg1	triple guide position 3	C1	4.23	2.92	0	2.4+/-2.2		enAsBE1.1	1DN	tg1	triple guide position 3	C1	0	0	3.06	1.0+/-1.8		enAsABE8e	C2	tg2	triple guide position 1	A5	1.64	0.98	2.83	1.8+/-0.9
BEACON1	1DN	tg1	triple guide position 3	C2	2.95	3.12	7.64	4.6+/-2.7		enAsBE1.1	1DN	tg1	triple guide position 3	C2	3.49	6.64	5.59	5.2+/-1.6		enAsABE8e	C2	tg2	triple guide position 1	A6	3.93	3.24	2.91	3.4+/-0.5
BEACON1	1DN	tg1	triple guide position 3	C4	2.98	3.05	2.26	2.8+/-0.4		enAsBE1.1	1DN	tg1	triple guide position 3	C4	2.03	2.7	1.72	2.1+/-0.5		enAsABE8e	C2	tg2	triple guide position 1	A8	2.56	3.25	3.61	3.1+/-0.5
BEACON1	1DN	tg1	triple guide position 3	C6	3.63	3.8	4.35	3.9+/-0.4		enAsBE1.1	1DN	tg1	triple guide position 3	C6	4.36	4.22	3.07	3.9+/-0.7		enAsABE8e	C2	tg2	triple guide position 1	A16	0	2.36	3.17	1.8+/-1.6
BEACON1	1DN	tg1	triple guide position 3	C8	16.43	17.31	17.44	17.1+/-0.5		enAsBE1.1	1DN	tg1	triple guide position 3	C8	2.66	5	1.87	3.2+/-1.6		enAsABE8e	C2	tg2	triple guide position 1	A17	3.73	1.99	2.16	2.6+/-1.0
BEACON1	1DN	tg1	triple guide position 3	C9	24.13	29.31	28.14	27.2+/-2.7		enAsBE1.1	1DN	tg1	triple guide position 3	C9	3.6	4.26	4.32	4.1+/-0.4		enAsABE8e	C2	tg2	triple guide position 1	A19	1.92	1.89	2.15	1.99+/-0.14
BEACON1	1DN	tg1	triple guide position 3	C12	3.97	3.86	7.53	5.1+/-2.1		enAsBE1.1	1DN	tg1	triple guide position 3	C12	3.95	4.08	3.32	3.8+/-0.4		enAsABE8e	C2	nt ctrl	nt ctrl	A5	1.64	0.98	2.83	1.8+/-0.9
BEACON1	1DN	tg1	triple guide position 3	C14	9.51	10.13	8.82	9.5+/-0.7		enAsBE1.1	1DN	tg1	triple guide position 3	C14	3.41	3.6	3.07	3.36+/-0.27		enAsABE8e	C2	nt ctrl	nt ctrl	A6	3.93	3.24	2.91	3.4+/-0.5
BEACON1	1DN	nt ctrl	nt ctrl	C1	0	0	3.02	1.0+/-1.7		enAsBE1.1	1DN	nt ctrl	nt ctrl	C1	0	3.69	3.86	2.5+/-2.2		enAsABE8e	C2	nt ctrl	nt ctrl	A8	2.56	3.25	3.61	3.1+/-0.5
BEACON1	1DN	nt ctrl	nt ctrl	C2	5.8	5.74	2.59	4.7+/-1.8		enAsBE1.1	1DN	nt ctrl	nt ctrl	C2	4.62	5.34	2.73	4.2+/-1.3		enAsABE8e	C2	nt ctrl	nt ctrl	A16	0	2.36	3.17	1.8+/-1.6
BEACON1	1DN	nt ctrl	nt ctrl	C4	1.99	1.92	1.36	1.76+/-0.35		enAsBE1.1	1DN	nt ctrl	nt ctrl	C4	2.71	2.71	2.52	2.65+/-0.11		enAsABE8e	C2	nt ctrl	nt ctrl	A17	3.73	1.99	2.16	2.6+/-1.0
BEACON1	1DN	nt ctrl	nt ctrl	C6	8.1	5.09	3.23	5.5+/-2.5		enAsBE1.1	1DN	nt ctrl	nt ctrl	C6	5.52	6.22	4.45	5.4+/-0.9		enAsABE8e	C2	nt ctrl	nt ctrl	A19	1.92	1.89	2.15	1.99+/-0.14
BEACON1	1DN	nt ctrl	nt ctrl	C8	2.57	2.58	3.04	2.73+/-0.27		enAsBE1.1	1DN	nt ctrl	nt ctrl	C8	3.65	3.19	3.76	3.53+/-0.30		enAsABE8e	DY1	sg6	single guide	A2	2.1	2.4	1.71	2.07+/-0.35
BEACON1	1DN	nt ctrl	nt ctrl	C9	5.96	4.72	7.62	6.1+/-1.5		enAsBE1.1	1DN	nt ctrl	nt ctrl	C9	2.85	3.87	3.37	3.4+/-0.5		enAsABE8e	DY1	sg6	single guide	A3	2.57	3.12	2.81	2.83+/-0.28
BEACON1	1DN	nt ctrl	nt ctrl	C12	6.5	5.7	4.86	5.7+/-0.8		enAsBE1.1	1DN	nt ctrl	nt ctrl	C12	5.47	5.41	3.51	4.8+/-1.1		enAsABE8e	DY1	sg6	single guide	A6	2.37	3.29	2.95	2.9+/-0.5
BEACON1	1DN	nt ctrl	nt ctrl	C14	3.39	3.66	2.03	3.0+/-0.9		enAsBE1.1	1DN	nt ctrl	nt ctrl	C14	2.82	3.64	2.84	3.1+/-0.5		enAsABE8e	DY1	sg6	single guide	A8	9.64	11.78	11.54	11.0+/-1.2
BEACON2	1R	sg1	single guide	C3	1.9	1.83	2.38	2.04+/-0.30		enAsBE1.2	1R	sg1	single guide	C3	1.5	1.84	1.7	1.68+/-0.17		enAsABE8e	DY1	sg6	single guide	A11	5.24	7.26	6.02	6.2+/-1.0
BEACON2	1R	sg1	single guide	C5	2.65	2.48	3.02	2.72+/-0.28		enAsBE1.2	1R	sg1	single guide	C5	2.36	2.62	2.94	2.64+/-0.29		enAsABE8e	DY1	sg6	single guide	A12	17.18	27.1	21.15	22+/-5
BEACON2	1R	sg1	single guide	C6	3.45	2.99	4.43	3.6+/-0.7		enAsBE1.2	1R	sg1	single guide	C6	3.63	3.2	2.74	3.2+/-0.4		enAsABE8e	DY1	sg6	single guide	A15	3.27	4.44	3.31	3.7+/-0.7
BEACON2	1R	sg1	single guide	C7	12.27	13.36	14.7	13.4+/-1.2		enAsBE1.2	1R	sg1	single guide	C7	0	0	2.36	0.8+/-1.4		enAsABE8e	DY1	sg6	single guide	A17	5.88	5.9	6	5.93+/-0.06
BEACON2	1R	sg1	single guide	C8	23.83	25.16	25.59	24.9+/-0.9		enAsBE1.2	1R	sg1	single guide	C8	2.92	3.46	3.38	3.25+/-0.29		enAsABE8e	DY1	dg3	double guide position 2	A2	1.92	3.76	1.04	2.2+/-1.4
BEACON2	1R	sg1	single guide	C10	37.47	40	41.35	39.6+/-2.0		enAsBE1.2	1R	sg1	single guide	C10	10.26	10.33	10.4	10.33+/-0.07		enAsABE8e	DY1	dg3	double guide position 2	A3	2.78	2.3	3	2.7+/-0.4
BEACON2	1R	sg1	single guide	C13	4.5	4.09	4.06	4.22+/-0.25		enAsBE1.2	1R	sg1	single guide	C13	3.43	3.9	3.75	3.69+/-0.24		enAsABE8e	DY1	dg3	double guide position 2	A6	2.63	2.29	2.1	2.34+/-0.27
BEACON2	1R	sg1	single guide	C20	2.73	2.79	2.94	2.82+/-0.11		enAsBE1.2	1R	sg1	single guide	C20	3.5	2.36	2.16	2.7+/-0.7		enAsABE8e	DY1	dg3	double guide position 2	A8	7.79	8.13	8.87	8.3+/-0.6
BEACON2	1R	dg1	double guide position 1	C3	1.82	1.56	1.68	1.69+/-0.13		enAsBE1.2	1R	dg1	double guide position 1	C3	1.71	1.86	1.6	1.72+/-0.13		enAsABE8e	DY1	dg3	double guide position 2	A11	5.87	5.23	6.45	5.9+/-0.6
BEACON2	1R	dg1	double guide position 1	C5	2.26	2.36	2.96	2.5+/-0.4		enAsBE1.2	1R	dg1	double guide position 1	C5	2.76	2.57	2.66	2.66+/-0.10		enAsABE8e	DY1	dg3	double guide position 2	A12	26.5	25.93	28.93	27.1+/-1.6
BEACON2	1R	dg1	double guide position 1	C6	0	3.4	3.43	2.3+/-2.0		enAsBE1.2	1R	dg1	double guide position 1	C6	3.75	3.58	3.83	3.72+/-0.13		enAsABE8e	DY1	dg3	double guide position 2	A15	2.57	2.94	3	2.84+/-0.23
BEACON2	1R	dg1	double guide position 1	C7	10.84	10.37	11.51	10.9+/-0.6		enAsBE1.2	1R	dg1	double guide position 1	C7	2.94	2.24	2.83	2.7+/-0.4		enAsABE8e	DY1	dg3	double guide position 2	A17	5.01	4.75	4.73	4.83+/-0.16
BEACON2	1R	dg1	double guide position 1	C8	20.77	19.9	21.18	20.6+/-0.7		enAsBE1.2	1R	dg1	double guide position 1	C8	3.64	3.27	3.22	3.38+/-0.23		enAsABE8e	DY1	tg2	triple guide position 2	A2	2.44	1.94	2.51	2.30+/-0.31
BEACON2	1R	dg1	double guide position 1	C10	37.57	37.16	38.23	37.7+/-0.5		enAsBE1.2	1R	dg1	double guide position 1	C10	8.87	8.31	9.23	8.8+/-0.5		enAsABE8e	DY1	tg2	triple guide position 2	A3	3.13	2.72	2.25	2.7+/-0.4
BEACON2	1R	dg1	double guide position 1	C13	3.97	3.77	4.33	4.02+/-0.28		enAsBE1.2	1R	dg1	double guide position 1	C13	3.66	3.83	4.32	3.94+/-0.34		enAsABE8e	DY1	tg2	triple guide position 2	A6	2.14	2.67	3.4	2.7+/-0.6
BEACON2	1R	dg1	double guide position 1	C20	2.23	2.14	2.53	2.30+/-0.20		enAsBE1.2	1R	dg1	double guide position 1	C20	3.34	3.05	2.58	3.0+/-0.4		enAsABE8e	DY1	tg2	triple guide position 2	A8	6.07	6.19	7.52	6.6+/-0.8
BEACON2	1R	dg2	double guide position 2	C3	2.22	2.07	1.96	2.08+/-0.13		enAsBE1.2	1R	dg2	double guide position 2	C3	1.74	1.99	2.1	1.94+/-0.18		enAsABE8e	DY1	tg2	triple guide position 2	A11	4.88	4.68	5.77	5.1+/-0.6
BEACON2	1R	dg2	double guide position 2	C5	2.75	2.49	2.8	2.68+/-0.17		enAsBE1.2	1R	dg2	double guide position 2	C5	2.54	2.84	2.73	2.70+/-0.15		enAsABE8e	DY1	tg2	triple guide position 2	A12	30.65	24.34	28.47	27.8+/-3.2
BEACON2	1R	dg2	double guide position 2	C6	3.77	2.94	4.5	3.7+/-0.8		enAsBE1.2	1R	dg2	double guide position 2	C6	3.68	3.76	3.79	3.74+/-0.06		enAsABE8e	DY1	tg2	triple guide position 2	A15	3.91	3.13	3.12	3.4+/-0.5
BEACON2	1R	dg2	double guide position 2	C7	13.35	10.27	12.18	11.9+/-1.6		enAsBE1.2	1R	dg2	double guide position 2	C7	3.12	2.55	3.49	3.1+/-0.5		enAsABE8e	DY1	tg2	triple guide position 2	A17	4.4	4.78	4.58	4.59+/-0.19
BEACON2	1R	dg2	double guide position 2	C8	23.26	18.3	22.11	21.2+/-2.6		enAsBE1.2	1R	dg2	double guide position 2	C8	3.48	3.47	3.31	3.42+/-0.10		enAsABE8e	DY1	nt ctrl	nt ctrl	A2	1.75	2.25	1.82	1.94+/-0.27
BEACON2	1R	dg2	double guide position 2	C10	36.47	30.84	38.81	35+/-4		enAsBE1.2	1R	dg2	double guide position 2	C10	8.79	8.8	10.65	9.4+/-1.1		enAsABE8e	DY1	nt ctrl	nt ctrl	A3	2.69	3.12	2.35	2.7+/-0.4
BEACON2	1R	dg2	double guide position 2	C13	3.7	3.75	3.45	3.63+/-0.16		enAsBE1.2	1R	dg2	double guide position 2	C13	3.21	3.65	3.27	3.38+/-0.24		enAsABE8e	DY1	nt ctrl	nt ctrl	A6	3.15	2.45	2.8	2.80+/-0.35
BEACON2	1R	dg2	double guide position 2	C20	2.04	2.77	2.65	2.5+/-0.4		enAsBE1.2	1R	dg2	double guide position 2	C20	2.63	2.75	3.29	2.89+/-0.35		enAsABE8e	DY1	nt ctrl	nt ctrl	A8	2.87	0.93	3.07	2.3+/-1.2
BEACON2	1R	tg1	triple guide position 1	C3	1.83	1.48	1.56	1.62+/-0.18		enAsBE1.2	1R	tg1	triple guide position 1	C3	1.95	1.79	1.8	1.85+/-0.09		enAsABE8e	DY1	nt ctrl	nt ctrl	A11	5.07	4.82	3.62	4.5+/-0.8
BEACON2	1R	tg1	triple guide position 1	C5	2.24	2.28	2.39	2.30+/-0.08		enAsBE1.2	1R	tg1	triple guide position 1	C5	2.8	2.54	2.56	2.63+/-0.14		enAsABE8e	DY1	nt ctrl	nt ctrl	A12	21.6	31.25	30.71	28+/-5
BEACON2	1R	tg1	triple guide position 1	C6	3.72	3.32	3.46	3.50+/-0.20		enAsBE1.2	1R	tg1	triple guide position 1	C6	3.48	4.52	3.52	3.8+/-0.6		enAsABE8e	DY1	nt ctrl	nt ctrl	A15	2.83	3.19	2.74	2.92+/-0.24
BEACON2	1R	tg1	triple guide position 1	C7	8.87	9.74	9.9	9.5+/-0.6		enAsBE1.2	1R	tg1	triple guide position 1	C7	2.38	2.52	1.83	2.2+/-0.4		enAsABE8e	DY1	nt ctrl	nt ctrl	A17	4.76	1.65	2.2	2.9+/-1.7
BEACON2	1R	tg1	triple guide position 1	C8	18.02	19.35	18.94	18.8+/-0.7		enAsBE1.2	1R	tg1	triple guide position 1	C8	3.5	4.01	2.96	3.5+/-0.5		enAsABE8e	V1	sg5	single guide	A10	18.72	11.58	14.42	15+/-4
BEACON2	1R	tg1	triple guide position 1	C10	32.59	34.95	35.62	34.4+/-1.6		enAsBE1.2	1R	tg1	triple guide position 1	C10	8.08	9.25	7.19	8.2+/-1.0		enAsABE8e	V1	dg4	double guide position 1	A10	19.8	16.99	16.12	17.6+/-1.9
BEACON2	1R	tg1	triple guide position 1	C13	3.25	3.61	3.44	3.43+/-0.18		enAsBE1.2	1R	tg1	triple guide position 1	C13	3.12	4.17	3.56	3.6+/-0.5		enAsABE8e	V1	tg2	triple guide position 3	A10	11.47	12.48	11.46	11.8+/-0.6
BEACON2	1R	tg1	triple guide position 1	C20	3.69	2.59	2.87	3.0+/-0.6		enAsBE1.2	1R	tg1	triple guide position 1	C20	3.28	3.56	4.02	3.6+/-0.4		enAsABE8e	V1	nt ctrl	nt ctrl	A10	3.63	2.18	4.79	3.5+/-1.3
BEACON2	1R	nt ctrl	nt ctrl	C3	1.95	2.07	1.52	1.85+/-0.29		enAsBE1.2	1R	nt ctrl	nt ctrl	C3	1.69	1.67	1.94	1.77+/-0.15
BEACON2	1R	nt ctrl	nt ctrl	C5	2.48	2.62	2.49	2.53+/-0.08		enAsBE1.2	1R	nt ctrl	nt ctrl	C5	2.48	2.56	2.53	2.52+/-0.04
BEACON2	1R	nt ctrl	nt ctrl	C6	2.02	3.85	1.39	2.4+/-1.3		enAsBE1.2	1R	nt ctrl	nt ctrl	C6	4.42	3.85	3.94	4.07+/-0.31
BEACON2	1R	nt ctrl	nt ctrl	C7	2.6	3.08	0	1.9+/-1.7		enAsBE1.2	1R	nt ctrl	nt ctrl	C7	2.64	3.29	2.57	2.8+/-0.4
BEACON2	1R	nt ctrl	nt ctrl	C8	4.61	3.58	2.92	3.7+/-0.9		enAsBE1.2	1R	nt ctrl	nt ctrl	C8	3.34	3.12	3.2	3.22+/-0.11
BEACON2	1R	nt ctrl	nt ctrl	C10	2.4	2.16	1.76	2.11+/-0.32		enAsBE1.2	1R	nt ctrl	nt ctrl	C10	1.93	1.72	1.79	1.81+/-0.11
BEACON2	1R	nt ctrl	nt ctrl	C13	4.9	3.74	3.26	4.0+/-0.8		enAsBE1.2	1R	nt ctrl	nt ctrl	C13	3.58	3.98	3.5	3.69+/-0.26
BEACON2	1R	nt ctrl	nt ctrl	C20	2.59	1.62	2.04	2.1+/-0.5		enAsBE1.2	1R	nt ctrl	nt ctrl	C20	1.67	2.22	2.62	2.2+/-0.5
BEACON2	1E	sg3	single guide	C7	5.36	4.46	5.17	5.0+/-0.5		enAsBE1.2	1E	sg3	single guide	C7	1.51	1.74	1.92	1.72+/-0.21
BEACON2	1E	sg3	single guide	C8	3.93	4.31	5.85	4.7+/-1.0		enAsBE1.2	1E	sg3	single guide	C8	2.65	1.15	1.02	1.6+/-0.9
BEACON2	1E	sg3	single guide	C9	10.2	11.22	11.06	10.8+/-0.5		enAsBE1.2	1E	sg3	single guide	C9	0	0	0.39	0.13+/-0.23
BEACON2	1E	sg3	single guide	C11	10.24	9.34	9.48	9.7+/-0.5		enAsBE1.2	1E	sg3	single guide	C11	0	1.1	0.74	0.6+/-0.6
BEACON2	1E	sg3	single guide	C12	5.58	6.29	6.13	6.0+/-0.4		enAsBE1.2	1E	sg3	single guide	C12	1.24	0	0.59	0.6+/-0.6
BEACON2	1E	sg3	single guide	C13	5.61	6.29	6.43	6.1+/-0.4		enAsBE1.2	1E	sg3	single guide	C13	5.38	4.68	5.5	5.2+/-0.4
BEACON2	1E	sg3	single guide	C18	1.99	1.81	2.23	2.01+/-0.21		enAsBE1.2	1E	sg3	single guide	C18	1.52	1.74	1.76	1.67+/-0.13
BEACON2	1E	dg1	double guide position 2	C7	4.39	5.34	6.16	5.3+/-0.9		enAsBE1.2	1E	dg1	double guide position 2	C7	1.96	1.95	2.39	2.10+/-0.25
BEACON2	1E	dg1	double guide position 2	C8	5.07	6.03	8.82	6.6+/-1.9		enAsBE1.2	1E	dg1	double guide position 2	C8	1.24	1.91	2.15	1.8+/-0.5
BEACON2	1E	dg1	double guide position 2	C9	10.57	11.44	13.94	12.0+/-1.7		enAsBE1.2	1E	dg1	double guide position 2	C9	0.83	1.39	0.51	0.9+/-0.4
BEACON2	1E	dg1	double guide position 2	C11	9.48	11.15	10.72	10.5+/-0.9		enAsBE1.2	1E	dg1	double guide position 2	C11	0.93	2.69	0.53	1.4+/-1.1
BEACON2	1E	dg1	double guide position 2	C12	6.11	5.81	6.65	6.2+/-0.4		enAsBE1.2	1E	dg1	double guide position 2	C12	0.69	0	0	0.2+/-0.4
BEACON2	1E	dg1	double guide position 2	C13	7.16	6.64	7.07	6.96+/-0.28		enAsBE1.2	1E	dg1	double guide position 2	C13	5.09	4.41	5.88	5.1+/-0.7
BEACON2	1E	dg1	double guide position 2	C18	1.64	2.22	1.8	1.89+/-0.30		enAsBE1.2	1E	dg1	double guide position 2	C18	1.86	1.64	1.84	1.78+/-0.12
BEACON2	1E	tg1	triple guide position 2	C7	5.39	5.02	3.66	4.7+/-0.9		enAsBE1.2	1E	tg1	triple guide position 2	C7	0.85	1.9	2.4	1.7+/-0.8
BEACON2	1E	tg1	triple guide position 2	C8	4.43	3.58	4.94	4.3+/-0.7		enAsBE1.2	1E	tg1	triple guide position 2	C8	1.23	2.25	0.99	1.5+/-0.7
BEACON2	1E	tg1	triple guide position 2	C9	7.19	7.47	9.32	8.0+/-1.2		enAsBE1.2	1E	tg1	triple guide position 2	C9	0.38	0.79	1.22	0.8+/-0.4
BEACON2	1E	tg1	triple guide position 2	C11	6.89	7.45	6.91	7.08+/-0.32		enAsBE1.2	1E	tg1	triple guide position 2	C11	1.44	1.04	0.53	1.0+/-0.5
BEACON2	1E	tg1	triple guide position 2	C12	3.86	3.19	3.81	3.6+/-0.4		enAsBE1.2	1E	tg1	triple guide position 2	C12	0	0	1.66	0.6+/-1.0
BEACON2	1E	tg1	triple guide position 2	C13	7	7.4	6.97	7.12+/-0.24		enAsBE1.2	1E	tg1	triple guide position 2	C13	5.38	5.51	5.32	5.40+/-0.10
BEACON2	1E	tg1	triple guide position 2	C18	2.25	2.01	3.02	2.4+/-0.5		enAsBE1.2	1E	tg1	triple guide position 2	C18	1.79	1.88	2.11	1.93+/-0.17
BEACON2	1E	nt ctrl	nt ctrl	C7	1.6	0.49	0.45	0.8+/-0.7		enAsBE1.2	1E	nt ctrl	nt ctrl	C7	0.37	2.17	2.17	1.6+/-1.0
BEACON2	1E	nt ctrl	nt ctrl	C8	0	0	4.45	1.5+/-2.6		enAsBE1.2	1E	nt ctrl	nt ctrl	C8	1.26	1.36	1.96	1.5+/-0.4
BEACON2	1E	nt ctrl	nt ctrl	C9	1.07	1.04	1.41	1.17+/-0.21		enAsBE1.2	1E	nt ctrl	nt ctrl	C9	0	0.61	1.97	0.9+/-1.0
BEACON2	1E	nt ctrl	nt ctrl	C11	1.15	0.43	1.9	1.2+/-0.7		enAsBE1.2	1E	nt ctrl	nt ctrl	C11	1.2	0.96	0.73	0.96+/-0.24
BEACON2	1E	nt ctrl	nt ctrl	C12	0	0.96	2.35	1.1+/-1.2		enAsBE1.2	1E	nt ctrl	nt ctrl	C12	1.05	0.64	1.55	1.1+/-0.5
BEACON2	1E	nt ctrl	nt ctrl	C13	5.33	4.59	4.72	4.9+/-0.4		enAsBE1.2	1E	nt ctrl	nt ctrl	C13	7.81	5.68	7.16	6.9+/-1.1
BEACON2	1E	nt ctrl	nt ctrl	C18	1.78	1.81	1.91	1.83+/-0.07		enAsBE1.2	1E	nt ctrl	nt ctrl	C18	2.08	1.7	2.39	2.06+/-0.35
BEACON2	1DN	sg2	single guide	C1	3.03	0	2.23	1.8+/-1.6		enAsBE1.2	1DN	sg2	single guide	C1	2.68	2.99	3.16	2.94+/-0.24
BEACON2	1DN	sg2	single guide	C2	2.75	5.51	2.31	3.5+/-1.7		enAsBE1.2	1DN	sg2	single guide	C2	3.74	4.13	3.7	3.86+/-0.24
BEACON2	1DN	sg2	single guide	C4	2.99	2.08	2.73	2.6+/-0.5		enAsBE1.2	1DN	sg2	single guide	C4	1.22	2.06	2.2	1.8+/-0.5
BEACON2	1DN	sg2	single guide	C6	3.74	4.37	3.61	3.9+/-0.4		enAsBE1.2	1DN	sg2	single guide	C6	3.14	4.62	5.09	4.3+/-1.0
BEACON2	1DN	sg2	single guide	C8	16.88	14.88	16.01	15.9+/-1.0		enAsBE1.2	1DN	sg2	single guide	C8	3.98	3.87	2.97	3.6+/-0.6
BEACON2	1DN	sg2	single guide	C9	30.6	29.63	29.31	29.8+/-0.7		enAsBE1.2	1DN	sg2	single guide	C9	2.96	3.43	3.92	3.4+/-0.5
BEACON2	1DN	sg2	single guide	C12	4.06	6.69	4.35	5.0+/-1.4		enAsBE1.2	1DN	sg2	single guide	C12	5.47	5.63	4.8	5.3+/-0.4
BEACON2	1DN	sg2	single guide	C14	7.83	5.48	7.01	6.8+/-1.2		enAsBE1.2	1DN	sg2	single guide	C14	2.15	2.99	3.39	2.8+/-0.6
BEACON2	1DN	dg2	double guide position 1	C1	3.14	2.77	3.55	3.2+/-0.4		enAsBE1.2	1DN	dg2	double guide position 1	C1	0	4.5	0	1.5+/-2.6
BEACON2	1DN	dg2	double guide position 1	C2	3.21	3.66	2.67	3.2+/-0.5		enAsBE1.2	1DN	dg2	double guide position 1	C2	6.54	4.46	3.88	5.0+/-1.4
BEACON2	1DN	dg2	double guide position 1	C4	3.71	3.38	2.78	3.3+/-0.5		enAsBE1.2	1DN	dg2	double guide position 1	C4	2.37	1.83	2.28	2.16+/-0.29
BEACON2	1DN	dg2	double guide position 1	C6	3.45	4.34	3.9	3.9+/-0.4		enAsBE1.2	1DN	dg2	double guide position 1	C6	4.43	4.4	4.43	4.420+/-0.017
BEACON2	1DN	dg2	double guide position 1	C8	14.83	11.82	15.91	14.2+/-2.1		enAsBE1.2	1DN	dg2	double guide position 1	C8	4.09	2.93	3.39	3.5+/-0.6
BEACON2	1DN	dg2	double guide position 1	C9	28.73	26.83	27.9	27.8+/-1.0		enAsBE1.2	1DN	dg2	double guide position 1	C9	4.19	4.09	3.86	4.05+/-0.17
BEACON2	1DN	dg2	double guide position 1	C12	4.39	4.49	6.19	5.0+/-1.0		enAsBE1.2	1DN	dg2	double guide position 1	C12	4.58	4.54	4.29	4.47+/-0.16
BEACON2	1DN	dg2	double guide position 1	C14	6.59	5.17	4.81	5.5+/-0.9		enAsBE1.2	1DN	dg2	double guide position 1	C14	3.5	3.11	3.17	3.26+/-0.21
BEACON2	1DN	tg1	triple guide position 3	C1	3.71	2.31	1.84	2.6+/-1.0		enAsBE1.2	1DN	tg1	triple guide position 3	C1	0	2.58	4.77	2.4+/-2.4
BEACON2	1DN	tg1	triple guide position 3	C2	2.84	4.06	2.56	3.2+/-0.8		enAsBE1.2	1DN	tg1	triple guide position 3	C2	6.46	3.28	3.33	4.4+/-1.8
BEACON2	1DN	tg1	triple guide position 3	C4	1.89	2.08	2.15	2.04+/-0.13		enAsBE1.2	1DN	tg1	triple guide position 3	C4	1.33	1.07	3.29	1.9+/-1.2
BEACON2	1DN	tg1	triple guide position 3	C6	5.44	3.6	3.87	4.3+/-1.0		enAsBE1.2	1DN	tg1	triple guide position 3	C6	2.73	2.34	4.96	3.3+/-1.4
BEACON2	1DN	tg1	triple guide position 3	C8	10.16	10.85	13.08	11.4+/-1.5		enAsBE1.2	1DN	tg1	triple guide position 3	C8	4.25	1.04	5.12	3.5+/-2.1
BEACON2	1DN	tg1	triple guide position 3	C9	26.47	22.69	25.35	24.8+/-1.9		enAsBE1.2	1DN	tg1	triple guide position 3	C9	1.99	6.7	3.34	4.0+/-2.4
BEACON2	1DN	tg1	triple guide position 3	C12	6.17	6	5.72	5.96+/-0.23		enAsBE1.2	1DN	tg1	triple guide position 3	C12	6.28	4.95	4.29	5.2+/-1.0
BEACON2	1DN	tg1	triple guide position 3	C14	3.82	4.72	6.07	4.9+/-1.1		enAsBE1.2	1DN	tg1	triple guide position 3	C14	2.39	1.39	3.37	2.4+/-1.0
BEACON2	1DN	nt ctrl	nt ctrl	C1	2.57	0	2.95	1.8+/-1.6		enAsBE1.2	1DN	nt ctrl	nt ctrl	C1	0	4.06	0	1.4+/-2.3
BEACON2	1DN	nt ctrl	nt ctrl	C2	3.72	3.59	3.9	3.74+/-0.16		enAsBE1.2	1DN	nt ctrl	nt ctrl	C2	5.93	3.4	2.35	3.9+/-1.8
BEACON2	1DN	nt ctrl	nt ctrl	C4	2.12	2.27	2.06	2.15+/-0.11		enAsBE1.2	1DN	nt ctrl	nt ctrl	C4	2.31	3.01	1.91	2.4+/-0.6
BEACON2	1DN	nt ctrl	nt ctrl	C6	5.17	4.42	5.05	4.9+/-0.4		enAsBE1.2	1DN	nt ctrl	nt ctrl	C6	4.45	5.12	3.63	4.4+/-0.7
BEACON2	1DN	nt ctrl	nt ctrl	C8	2.74	3.46	3.74	3.3+/-0.5		enAsBE1.2	1DN	nt ctrl	nt ctrl	C8	3.29	3.6	2.39	3.1+/-0.6
BEACON2	1DN	nt ctrl	nt ctrl	C9	3.89	3.74	4.52	4.0+/-0.4		enAsBE1.2	1DN	nt ctrl	nt ctrl	C9	3.1	3.73	3.73	3.5+/-0.4
BEACON2	1DN	nt ctrl	nt ctrl	C12	4.26	5.62	4.08	4.7+/-0.8		enAsBE1.2	1DN	nt ctrl	nt ctrl	C12	4.45	4.75	3.79	4.3+/-0.5
BEACON2	1DN	nt ctrl	nt ctrl	C14	3.37	3.09	3.28	3.25+/-0.14		enAsBE1.2	1DN	nt ctrl	nt ctrl	C14	3.32	3.28	3.09	3.23+/-0.12

## Sheet: Fig.2C and SupFig.5
BE system	gRNA ID	condition	condition	target C	r1	r2	r3	mean/std
BEACON2	1R	single	single	C3	1.02	1.19	1.09	1.10+/-0.09
BEACON2	1R	single	single	C5	2.49	2.05	2.34	2.29+/-0.22
BEACON2	1R	single	single	C6	2.46	3.44	2.04	2.6+/-0.7
BEACON2	1R	single	single	C7	19.38	21.61	22.44	21.1+/-1.6
BEACON2	1R	single	single	C8	38.33	40.51	44.19	41.0+/-3.0
BEACON2	1R	single	single	C10	61.61	69.79	72.83	68+/-6
BEACON2	1R	single	single	C13	4.07	3.68	4.15	3.97+/-0.25
BEACON2	1R	single	single	C20	1.43	2.7	2.02	2.1+/-0.6
BEACON2	1R	standard_array	standard_array	C3	1.06	1.06	0.87	1.00+/-0.11
BEACON2	1R	standard_array	standard_array	C5	1.56	2.58	1.95	2.0+/-0.5
BEACON2	1R	standard_array	standard_array	C6	1.7	1.66	2.49	1.9+/-0.5
BEACON2	1R	standard_array	standard_array	C7	12.58	12.05	13.83	12.8+/-0.9
BEACON2	1R	standard_array	standard_array	C8	25.76	25.8	27.09	26.2+/-0.8
BEACON2	1R	standard_array	standard_array	C10	54.11	50	56.07	53.4+/-3.1
BEACON2	1R	standard_array	standard_array	C13	3.09	4.21	2.99	3.4+/-0.7
BEACON2	1R	standard_array	standard_array	C20	1.52	1.05	1.47	1.35+/-0.26
BEACON2	1R	AAAT_SynSep	AAAT_SynSep	C3	1.04	0.88	1.1	1.01+/-0.11
BEACON2	1R	AAAT_SynSep	AAAT_SynSep	C5	1.86	2.45	2.47	2.26+/-0.35
BEACON2	1R	AAAT_SynSep	AAAT_SynSep	C6	3.23	2.81	2.42	2.8+/-0.4
BEACON2	1R	AAAT_SynSep	AAAT_SynSep	C7	16.62	24.9	18.11	20+/-4
BEACON2	1R	AAAT_SynSep	AAAT_SynSep	C8	33.7	32.9	34.44	33.7+/-0.8
BEACON2	1R	AAAT_SynSep	AAAT_SynSep	C10	60.61	59.98	61.42	60.7+/-0.7
BEACON2	1R	AAAT_SynSep	AAAT_SynSep	C13	2.83	3.52	4.17	3.5+/-0.7
BEACON2	1R	AAAT_SynSep	AAAT_SynSep	C20	1.71	1.82	1.54	1.69+/-0.14
BEACON2	1R	Variable_SynSep_v1	Variable_SynSep_v1	C3	0.88	1.1	1.23	1.07+/-0.18
BEACON2	1R	Variable_SynSep_v1	Variable_SynSep_v1	C5	1.82	1.73	1.57	1.71+/-0.13
BEACON2	1R	Variable_SynSep_v1	Variable_SynSep_v1	C6	1.95	1.98	2.01	1.980+/-0.030
BEACON2	1R	Variable_SynSep_v1	Variable_SynSep_v1	C7	14.9	14.62	15.62	15.0+/-0.5
BEACON2	1R	Variable_SynSep_v1	Variable_SynSep_v1	C8	30.49	29.16	32.35	30.7+/-1.6
BEACON2	1R	Variable_SynSep_v1	Variable_SynSep_v1	C10	57.95	53.46	59.61	57.0+/-3.2
BEACON2	1R	Variable_SynSep_v1	Variable_SynSep_v1	C13	2.97	2.99	2.85	2.94+/-0.08
BEACON2	1R	Variable_SynSep_v1	Variable_SynSep_v1	C20	2.05	1.67	2.1	1.94+/-0.24
BEACON2	1R	Variable_SynSep_v2	Variable_SynSep_v2	C3	1.28	0.93	1.66	1.3+/-0.4
BEACON2	1R	Variable_SynSep_v2	Variable_SynSep_v2	C5	2.43	2.65	1.98	2.35+/-0.34
BEACON2	1R	Variable_SynSep_v2	Variable_SynSep_v2	C6	3.03	1.5	1.81	2.1+/-0.8
BEACON2	1R	Variable_SynSep_v2	Variable_SynSep_v2	C7	14.6	15.41	12.87	14.3+/-1.3
BEACON2	1R	Variable_SynSep_v2	Variable_SynSep_v2	C8	31.45	30.09	23.25	28+/-4
BEACON2	1R	Variable_SynSep_v2	Variable_SynSep_v2	C10	58.04	56.86	45.44	53+/-7
BEACON2	1R	Variable_SynSep_v2	Variable_SynSep_v2	C13	4.46	3.31	2.8	3.5+/-0.9
BEACON2	1R	Variable_SynSep_v2	Variable_SynSep_v2	C20	1.41	1.93	1.01	1.4+/-0.5
BEACON2	1R	Variable_SynSep_v3	Variable_SynSep_v4	C3	1.23	1.78	1.01	1.3+/-0.4
BEACON2	1R	Variable_SynSep_v3	Variable_SynSep_v4	C5	2.67	3.01	2.09	2.6+/-0.5
BEACON2	1R	Variable_SynSep_v3	Variable_SynSep_v4	C6	3.4	2.62	2.85	3.0+/-0.4
BEACON2	1R	Variable_SynSep_v3	Variable_SynSep_v4	C7	17.13	15.18	15.65	16.0+/-1.0
BEACON2	1R	Variable_SynSep_v3	Variable_SynSep_v4	C8	31.55	29.69	31.51	30.9+/-1.1
BEACON2	1R	Variable_SynSep_v3	Variable_SynSep_v4	C10	59.63	55.2	60.72	58.5+/-2.9
BEACON2	1R	Variable_SynSep_v3	Variable_SynSep_v4	C13	4.01	3.88	3.27	3.7+/-0.4
BEACON2	1R	Variable_SynSep_v3	Variable_SynSep_v4	C20	2.1	1.46	1.79	1.78+/-0.32
BEACON2	1R	nt ctrl	nt ctrl	C3	1.22	1.28	1.33	1.28+/-0.06
BEACON2	1R	nt ctrl	nt ctrl	C5	2.45	2.62	2.48	2.52+/-0.09
BEACON2	1R	nt ctrl	nt ctrl	C6	1.49	0.95	0.89	1.11+/-0.33
BEACON2	1R	nt ctrl	nt ctrl	C7	1.2	1.52	1.35	1.36+/-0.16
BEACON2	1R	nt ctrl	nt ctrl	C8	3.34	2.68	2.85	2.96+/-0.34
BEACON2	1R	nt ctrl	nt ctrl	C10	1.53	1.51	1.46	1.50+/-0.04
BEACON2	1R	nt ctrl	nt ctrl	C13	3.55	3.97	3.88	3.80+/-0.22
BEACON2	1R	nt ctrl	nt ctrl	C20	2.66	1.05	1.38	1.7+/-0.9
BEACON2	2R	single	single	C1	3.77	2.62	3.95	3.4+/-0.7
BEACON2	2R	single	single	C4	9.14	7.33	9.06	8.5+/-1.0
BEACON2	2R	single	single	C8	12.07	12.34	11.94	12.12+/-0.20
BEACON2	2R	single	single	C9	42.03	40.27	39.15	40.5+/-1.5
BEACON2	2R	single	single	C10	40.21	34.4	35.45	36.7+/-3.1
BEACON2	2R	single	single	C12	16.24	15.44	14.97	15.5+/-0.6
BEACON2	2R	single	single	C17	4.05	3.27	3.65	3.7+/-0.4
BEACON2	2R	single	single	C20	2.81	2.8	2.91	2.84+/-0.06
BEACON2	2R	standard_array	standard_array	C1	2.38	2.47	2.85	2.57+/-0.25
BEACON2	2R	standard_array	standard_array	C4	8.55	8.5	8.26	8.44+/-0.16
BEACON2	2R	standard_array	standard_array	C8	4.91	4.93	4.83	4.89+/-0.05
BEACON2	2R	standard_array	standard_array	C9	16.43	15.02	15.77	15.7+/-0.7
BEACON2	2R	standard_array	standard_array	C10	16.75	13.69	14.96	15.1+/-1.5
BEACON2	2R	standard_array	standard_array	C12	7.24	8.02	7.65	7.6+/-0.4
BEACON2	2R	standard_array	standard_array	C17	2.41	2.55	2.77	2.58+/-0.18
BEACON2	2R	standard_array	standard_array	C20	2.89	2.53	2.43	2.62+/-0.24
BEACON2	2R	AAAT_SynSep	AAAT_SynSep	C1	3.44	7.19	3.22	4.6+/-2.2
BEACON2	2R	AAAT_SynSep	AAAT_SynSep	C4	8.25	8.56	6.88	7.9+/-0.9
BEACON2	2R	AAAT_SynSep	AAAT_SynSep	C8	15.91	16.57	16.27	16.25+/-0.33
BEACON2	2R	AAAT_SynSep	AAAT_SynSep	C9	37.66	32.33	36.83	35.6+/-2.9
BEACON2	2R	AAAT_SynSep	AAAT_SynSep	C10	29.72	24.67	30.22	28.2+/-3.1
BEACON2	2R	AAAT_SynSep	AAAT_SynSep	C12	23.46	24.23	23.38	23.7+/-0.5
BEACON2	2R	AAAT_SynSep	AAAT_SynSep	C17	3.35	4.15	3.1	3.5+/-0.5
BEACON2	2R	AAAT_SynSep	AAAT_SynSep	C20	3.87	4.38	2.36	3.5+/-1.1
BEACON2	2R	Variable_SynSep_v1	Variable_SynSep_v1	C1	2.08	2.64	2.24	2.32+/-0.29
BEACON2	2R	Variable_SynSep_v1	Variable_SynSep_v1	C4	5.85	7.76	6.69	6.8+/-1.0
BEACON2	2R	Variable_SynSep_v1	Variable_SynSep_v1	C8	12.63	10.96	13.8	12.5+/-1.4
BEACON2	2R	Variable_SynSep_v1	Variable_SynSep_v1	C9	30.71	28.83	33.19	30.9+/-2.2
BEACON2	2R	Variable_SynSep_v1	Variable_SynSep_v1	C10	28.29	21.4	26.86	26+/-4
BEACON2	2R	Variable_SynSep_v1	Variable_SynSep_v1	C12	19.99	19.39	22.2	20.5+/-1.5
BEACON2	2R	Variable_SynSep_v1	Variable_SynSep_v1	C17	2.05	2.46	2.29	2.27+/-0.21
BEACON2	2R	Variable_SynSep_v1	Variable_SynSep_v1	C20	1.86	2.33	2.15	2.11+/-0.24
BEACON2	2R	Variable_SynSep_v1	Variable_SynSep_v1	C1	2.8	1.35	1.85	2.0+/-0.7
BEACON2	2R	Variable_SynSep_v2	Variable_SynSep_v2	C4	9.27	8.94	7.3	8.5+/-1.1
BEACON2	2R	Variable_SynSep_v2	Variable_SynSep_v2	C8	5.73	8.14	8.26	7.4+/-1.4
BEACON2	2R	Variable_SynSep_v2	Variable_SynSep_v2	C9	18.82	20.39	17.49	18.9+/-1.5
BEACON2	2R	Variable_SynSep_v2	Variable_SynSep_v2	C10	15.5	17.35	15.33	16.1+/-1.1
BEACON2	2R	Variable_SynSep_v2	Variable_SynSep_v2	C12	9.89	9.48	9.88	9.75+/-0.23
BEACON2	2R	Variable_SynSep_v2	Variable_SynSep_v2	C17	2.37	2.75	2.15	2.42+/-0.30
BEACON2	2R	Variable_SynSep_v2	Variable_SynSep_v2	C20	2.46	3.8	3.63	3.3+/-0.7
BEACON2	2R	Variable_SynSep_v3	Variable_SynSep_v4	C1	2.71	3.37	2.04	2.7+/-0.7
BEACON2	2R	Variable_SynSep_v3	Variable_SynSep_v4	C4	7.38	8.04	6.63	7.3+/-0.7
BEACON2	2R	Variable_SynSep_v3	Variable_SynSep_v4	C8	4.87	4.74	6.17	5.3+/-0.8
BEACON2	2R	Variable_SynSep_v3	Variable_SynSep_v4	C9	18.71	17.59	21.1	19.1+/-1.8
BEACON2	2R	Variable_SynSep_v3	Variable_SynSep_v4	C10	17.65	14.47	20.29	17.5+/-2.9
BEACON2	2R	Variable_SynSep_v3	Variable_SynSep_v4	C12	8.35	7.81	10.4	8.9+/-1.4
BEACON2	2R	Variable_SynSep_v3	Variable_SynSep_v4	C17	1.56	1.96	1.78	1.77+/-0.20
BEACON2	2R	Variable_SynSep_v3	Variable_SynSep_v4	C20	2.68	2.1	2.1	2.29+/-0.33
BEACON2	2R	nt ctrl	nt ctrl	C1	3.82	5.02	4.41	4.4+/-0.6
BEACON2	2R	nt ctrl	nt ctrl	C4	8.85	10.31	9.48	9.5+/-0.7
BEACON2	2R	nt ctrl	nt ctrl	C8	1.84	2.4	1.69	2.0+/-0.4
BEACON2	2R	nt ctrl	nt ctrl	C9	2.4	3.28	1.57	2.4+/-0.9
BEACON2	2R	nt ctrl	nt ctrl	C10	4.07	0.91	1.08	2.0+/-1.8
BEACON2	2R	nt ctrl	nt ctrl	C12	0	1.31	0	0.4+/-0.8
BEACON2	2R	nt ctrl	nt ctrl	C17	3.46	4.08	3.63	3.72+/-0.32
BEACON2	2R	nt ctrl	nt ctrl	C20	3.02	3.23	3.16	3.14+/-0.11
BEACON2	3R	single	single	C1	2.34	1.99	1.38	1.9+/-0.5
BEACON2	3R	single	single	C5	3.72	2.31	2.01	2.7+/-0.9
BEACON2	3R	single	single	C6	2.26	3.34	0	1.9+/-1.7
BEACON2	3R	single	single	C7	43.95	40.78	46.05	43.6+/-2.7
BEACON2	3R	single	single	C11	52	46.14	51.9	50.0+/-3.4
BEACON2	3R	single	single	C12	33.93	30.24	30.07	31.4+/-2.2
BEACON2	3R	single	single	C13	8.93	7.56	7.97	8.2+/-0.7
BEACON2	3R	single	single	C20	2.57	5.15	8.27	5.3+/-2.9
BEACON2	3R	standard_array	standard_array	C1	1.88	2.05	2.4	2.11+/-0.27
BEACON2	3R	standard_array	standard_array	C5	3	3.11	2.97	3.03+/-0.07
BEACON2	3R	standard_array	standard_array	C6	1.98	2.22	1.63	1.94+/-0.30
BEACON2	3R	standard_array	standard_array	C7	24.7	20.84	24.29	23.3+/-2.1
BEACON2	3R	standard_array	standard_array	C11	31.42	28.88	32.07	30.8+/-1.7
BEACON2	3R	standard_array	standard_array	C12	19.98	16.18	19.08	18.4+/-2.0
BEACON2	3R	standard_array	standard_array	C13	3.36	3.6	3.11	3.36+/-0.25
BEACON2	3R	standard_array	standard_array	C20	2.15	1.61	1.44	1.7+/-0.4
BEACON2	3R	AAAT_SynSep	AAAT_SynSep	C1	2.36	2.48	2.92	2.59+/-0.29
BEACON2	3R	AAAT_SynSep	AAAT_SynSep	C5	2.57	2.82	2.91	2.77+/-0.18
BEACON2	3R	AAAT_SynSep	AAAT_SynSep	C6	1.67	1.51	1.54	1.57+/-0.09
BEACON2	3R	AAAT_SynSep	AAAT_SynSep	C7	28.24	30.01	32.61	30.3+/-2.2
BEACON2	3R	AAAT_SynSep	AAAT_SynSep	C11	38.08	36.52	42.27	39.0+/-3.0
BEACON2	3R	AAAT_SynSep	AAAT_SynSep	C12	22.99	21.71	24.98	23.2+/-1.6
BEACON2	3R	AAAT_SynSep	AAAT_SynSep	C13	2.31	1.84	2.57	2.2+/-0.4
BEACON2	3R	AAAT_SynSep	AAAT_SynSep	C20	1.2	1.15	0	0.8+/-0.7
BEACON2	3R	Variable_SynSep_v1	Variable_SynSep_v1	C1	1.27	2	4.1	2.5+/-1.5
BEACON2	3R	Variable_SynSep_v1	Variable_SynSep_v1	C5	2.29	3.53	4.05	3.3+/-0.9
BEACON2	3R	Variable_SynSep_v1	Variable_SynSep_v1	C6	2.06	2.37	3.33	2.6+/-0.7
BEACON2	3R	Variable_SynSep_v1	Variable_SynSep_v1	C7	24.87	26.09	31.34	27.4+/-3.4
BEACON2	3R	Variable_SynSep_v1	Variable_SynSep_v1	C11	31.83	34.19	36.82	34.3+/-2.5
BEACON2	3R	Variable_SynSep_v1	Variable_SynSep_v1	C12	19.46	21.49	24.85	21.9+/-2.7
BEACON2	3R	Variable_SynSep_v1	Variable_SynSep_v1	C13	4.35	5.56	7.77	5.9+/-1.7
BEACON2	3R	Variable_SynSep_v1	Variable_SynSep_v1	C20	2.63	2.64	3.01	2.76+/-0.22
BEACON2	3R	Variable_SynSep_v1	Variable_SynSep_v1	C1	4.22	1.62	1.89	2.6+/-1.4
BEACON2	3R	Variable_SynSep_v2	Variable_SynSep_v2	C5	3.74	4.34	3.23	3.8+/-0.6
BEACON2	3R	Variable_SynSep_v2	Variable_SynSep_v2	C6	4.63	2.92	3.1	3.6+/-0.9
BEACON2	3R	Variable_SynSep_v2	Variable_SynSep_v2	C7	29.07	26.39	25.08	26.8+/-2.0
BEACON2	3R	Variable_SynSep_v2	Variable_SynSep_v2	C11	36.94	35.04	33.54	35.2+/-1.7
BEACON2	3R	Variable_SynSep_v2	Variable_SynSep_v2	C12	31.49	26.73	27.1	28.4+/-2.6
BEACON2	3R	Variable_SynSep_v2	Variable_SynSep_v2	C13	12.31	10.1	10.8	11.1+/-1.1
BEACON2	3R	Variable_SynSep_v2	Variable_SynSep_v2	C20	3.24	1.87	2.84	2.6+/-0.7
BEACON2	3R	Variable_SynSep_v3	Variable_SynSep_v4	C1	1.93	1.17	1.53	1.5+/-0.4
BEACON2	3R	Variable_SynSep_v3	Variable_SynSep_v4	C5	2.37	1.87	2.7	2.3+/-0.4
BEACON2	3R	Variable_SynSep_v3	Variable_SynSep_v4	C6	3.5	1.39	2.54	2.5+/-1.1
BEACON2	3R	Variable_SynSep_v3	Variable_SynSep_v4	C7	25.93	25.65	28.61	26.7+/-1.6
BEACON2	3R	Variable_SynSep_v3	Variable_SynSep_v4	C11	32.7	33.47	38.87	35.0+/-3.4
BEACON2	3R	Variable_SynSep_v3	Variable_SynSep_v4	C12	24.79	26.02	29.41	26.7+/-2.4
BEACON2	3R	Variable_SynSep_v3	Variable_SynSep_v4	C13	8.08	9.9	10.48	9.5+/-1.3
BEACON2	3R	Variable_SynSep_v3	Variable_SynSep_v4	C20	3.11	0.69	1.46	1.8+/-1.2
BEACON2	3R	nt ctrl	nt ctrl	C1	3.89	3.18	2.66	3.2+/-0.6
BEACON2	3R	nt ctrl	nt ctrl	C5	4.91	4.21	4.24	4.5+/-0.4
BEACON2	3R	nt ctrl	nt ctrl	C6	3.72	3.9	2.7	3.4+/-0.6
BEACON2	3R	nt ctrl	nt ctrl	C7	2.36	1.77	2.31	2.15+/-0.33
BEACON2	3R	nt ctrl	nt ctrl	C11	2.88	2.18	2.03	2.4+/-0.5
BEACON2	3R	nt ctrl	nt ctrl	C12	2.5	2.64	1.96	2.4+/-0.4
BEACON2	3R	nt ctrl	nt ctrl	C13	2.39	2.63	1.1	2.0+/-0.8
BEACON2	3R	nt ctrl	nt ctrl	C20	3.12	2.16	2.32	2.5+/-0.5
BEACON2	4R	single	single	C2	1.84	1.51	3.6	2.3+/-1.1
BEACON2	4R	single	single	C3	0	1.01	2.39	1.1+/-1.2
BEACON2	4R	single	single	C4	2.05	2	2.7	2.2+/-0.4
BEACON2	4R	single	single	C11	62.38	63.51	64.68	63.5+/-1.2
BEACON2	4R	single	single	C12	8.76	7.79	8.18	8.2+/-0.5
BEACON2	4R	single	single	C13	1.32	0.74	2.91	1.7+/-1.1
BEACON2	4R	single	single	C14	0	0	0	0.0+/-0
BEACON2	4R	single	single	C18	3.83	3.37	7.24	4.8+/-2.1
BEACON2	4R	standard_array	standard_array	C2	1.03	1.31	0.64	0.99+/-0.34
BEACON2	4R	standard_array	standard_array	C3	1.12	1.15	1.22	1.16+/-0.05
BEACON2	4R	standard_array	standard_array	C4	2.46	2.5	2.59	2.52+/-0.07
BEACON2	4R	standard_array	standard_array	C11	46.12	44.4	46.13	45.6+/-1.0
BEACON2	4R	standard_array	standard_array	C12	5.67	5.33	6.14	5.7+/-0.4
BEACON2	4R	standard_array	standard_array	C13	1.16	1.25	1.15	1.19+/-0.06
BEACON2	4R	standard_array	standard_array	C14	0.54	0	1.3	0.6+/-0.7
BEACON2	4R	standard_array	standard_array	C18	4.02	5.44	4.87	4.8+/-0.7
BEACON2	4R	AAAT_SynSep	AAAT_SynSep	C2	0.91	1.91	0.33	1.1+/-0.8
BEACON2	4R	AAAT_SynSep	AAAT_SynSep	C3	1.56	1.11	0.55	1.1+/-0.5
BEACON2	4R	AAAT_SynSep	AAAT_SynSep	C4	2.68	2.51	2.11	2.43+/-0.29
BEACON2	4R	AAAT_SynSep	AAAT_SynSep	C11	53.58	52.1	51.11	52.3+/-1.2
BEACON2	4R	AAAT_SynSep	AAAT_SynSep	C12	6.08	6.93	7.53	6.8+/-0.7
BEACON2	4R	AAAT_SynSep	AAAT_SynSep	C13	0.8	0.82	2.4	1.3+/-0.9
BEACON2	4R	AAAT_SynSep	AAAT_SynSep	C14	0.31	0.59	1.95	0.9+/-0.9
BEACON2	4R	AAAT_SynSep	AAAT_SynSep	C18	4.12	4.11	3.75	3.99+/-0.21
BEACON2	4R	Variable_SynSep_v1	Variable_SynSep_v1	C2	0.46	0.46	2.69	1.2+/-1.3
BEACON2	4R	Variable_SynSep_v1	Variable_SynSep_v1	C3	0.94	0.56	1.04	0.85+/-0.25
BEACON2	4R	Variable_SynSep_v1	Variable_SynSep_v1	C4	2.29	2.35	2.17	2.27+/-0.09
BEACON2	4R	Variable_SynSep_v1	Variable_SynSep_v1	C11	48.87	44.93	51.39	48.4+/-3.3
BEACON2	4R	Variable_SynSep_v1	Variable_SynSep_v1	C12	7.86	5.81	6.93	6.9+/-1.0
BEACON2	4R	Variable_SynSep_v1	Variable_SynSep_v1	C13	1.09	0.71	0.89	0.90+/-0.19
BEACON2	4R	Variable_SynSep_v1	Variable_SynSep_v1	C14	1.03	0	0	0.3+/-0.6
BEACON2	4R	Variable_SynSep_v1	Variable_SynSep_v1	C18	3.61	4.02	4.07	3.90+/-0.25
BEACON2	4R	Variable_SynSep_v1	Variable_SynSep_v1	C2	1.09	1.88	1.38	1.4+/-0.4
BEACON2	4R	Variable_SynSep_v2	Variable_SynSep_v2	C3	0.56	0.84	1	0.80+/-0.22
BEACON2	4R	Variable_SynSep_v2	Variable_SynSep_v2	C4	2.37	2.37	2.66	2.47+/-0.17
BEACON2	4R	Variable_SynSep_v2	Variable_SynSep_v2	C11	50.06	50.99	48.53	49.9+/-1.2
BEACON2	4R	Variable_SynSep_v2	Variable_SynSep_v2	C12	5.52	5.79	4.98	5.4+/-0.4
BEACON2	4R	Variable_SynSep_v2	Variable_SynSep_v2	C13	0.89	0.1	1.17	0.7+/-0.6
BEACON2	4R	Variable_SynSep_v2	Variable_SynSep_v2	C14	0	0	0	0.0+/-0
BEACON2	4R	Variable_SynSep_v2	Variable_SynSep_v2	C18	5.21	4.84	4.55	4.87+/-0.33
BEACON2	4R	Variable_SynSep_v3	Variable_SynSep_v4	C2	3.66	3.04	3.29	3.33+/-0.31
BEACON2	4R	Variable_SynSep_v3	Variable_SynSep_v4	C3	2.19	1.36	1.98	1.8+/-0.4
BEACON2	4R	Variable_SynSep_v3	Variable_SynSep_v4	C4	2.28	2.15	4.17	2.9+/-1.1
BEACON2	4R	Variable_SynSep_v3	Variable_SynSep_v4	C11	52.34	53.74	52.03	52.7+/-0.9
BEACON2	4R	Variable_SynSep_v3	Variable_SynSep_v4	C12	6.74	5.93	7.12	6.6+/-0.6
BEACON2	4R	Variable_SynSep_v3	Variable_SynSep_v4	C13	2.1	1.21	1.64	1.7+/-0.4
BEACON2	4R	Variable_SynSep_v3	Variable_SynSep_v4	C14	0.9	0	0	0.3+/-0.5
BEACON2	4R	Variable_SynSep_v3	Variable_SynSep_v4	C18	4.28	2.75	4.06	3.7+/-0.8
BEACON2	4R	nt ctrl	nt ctrl	C2	1.17	1.03	1.17	1.12+/-0.08
BEACON2	4R	nt ctrl	nt ctrl	C3	0.48	0.56	0.57	0.54+/-0.05
BEACON2	4R	nt ctrl	nt ctrl	C4	2.22	2.13	2.34	2.23+/-0.11
BEACON2	4R	nt ctrl	nt ctrl	C11	1.68	1.64	1.78	1.70+/-0.07
BEACON2	4R	nt ctrl	nt ctrl	C12	0.64	0.61	1.63	1.0+/-0.6
BEACON2	4R	nt ctrl	nt ctrl	C13	0.52	0.3	1.04	0.6+/-0.4
BEACON2	4R	nt ctrl	nt ctrl	C14	0.51	0	0	0.17+/-0.29
BEACON2	4R	nt ctrl	nt ctrl	C18	4.13	4.11	4.89	4.4+/-0.4
BEACON2	5R	single	single	C2	3.42	3.11	3.41	3.31+/-0.18
BEACON2	5R	single	single	C7	59.71	60.32	60.7	60.2+/-0.5
BEACON2	5R	single	single	C8	61.64	64.33	61.34	62.4+/-1.6
BEACON2	5R	single	single	C9	66.42	67.98	66.28	66.9+/-0.9
BEACON2	5R	single	single	C10	66.01	69.55	69.19	68.2+/-1.9
BEACON2	5R	single	single	C14	8.97	8.01	8.58	8.5+/-0.5
BEACON2	5R	single	single	C15	2.48	1.74	1.84	2.0+/-0.4
BEACON2	5R	single	single	C17	2.09	0.72	1.64	1.5+/-0.7
BEACON2	5R	single	single	C20	1.33	0	0	0.4+/-0.8
BEACON2	5R	standard_array	standard_array	C2	2.79	3.24	4.59	3.5+/-0.9
BEACON2	5R	standard_array	standard_array	C7	20.52	20.36	22.34	21.1+/-1.1
BEACON2	5R	standard_array	standard_array	C8	19.76	18.57	18.98	19.1+/-0.6
BEACON2	5R	standard_array	standard_array	C9	25.82	24.73	25.73	25.4+/-0.6
BEACON2	5R	standard_array	standard_array	C10	28.59	26.25	28.6	27.8+/-1.4
BEACON2	5R	standard_array	standard_array	C14	3.64	3.65	4	3.76+/-0.21
BEACON2	5R	standard_array	standard_array	C15	2.75	2.13	3.41	2.8+/-0.6
BEACON2	5R	standard_array	standard_array	C17	1.71	1.14	1.29	1.38+/-0.30
BEACON2	5R	standard_array	standard_array	C20	0.77	1.9	1.17	1.3+/-0.6
BEACON2	5R	AAAT_SynSep	AAAT_SynSep	C2	2.88	2.99	2.59	2.82+/-0.21
BEACON2	5R	AAAT_SynSep	AAAT_SynSep	C7	29.35	31.92	31.62	31.0+/-1.4
BEACON2	5R	AAAT_SynSep	AAAT_SynSep	C8	28.75	29.58	30.01	29.4+/-0.6
BEACON2	5R	AAAT_SynSep	AAAT_SynSep	C9	35.5	36.48	35.63	35.9+/-0.5
BEACON2	5R	AAAT_SynSep	AAAT_SynSep	C10	39.05	40.39	39.91	39.8+/-0.7
BEACON2	5R	AAAT_SynSep	AAAT_SynSep	C14	4.25	5.73	5.15	5.0+/-0.7
BEACON2	5R	AAAT_SynSep	AAAT_SynSep	C15	3.52	2.37	1.95	2.6+/-0.8
BEACON2	5R	AAAT_SynSep	AAAT_SynSep	C17	1.5	1.45	1.65	1.53+/-0.10
BEACON2	5R	AAAT_SynSep	AAAT_SynSep	C20	1.41	0	0	0.5+/-0.8
BEACON2	5R	Variable_SynSep_v1	Variable_SynSep_v1	C2	2.82	2.85	3.01	2.89+/-0.10
BEACON2	5R	Variable_SynSep_v1	Variable_SynSep_v1	C7	22.2	19.57	24.04	21.9+/-2.2
BEACON2	5R	Variable_SynSep_v1	Variable_SynSep_v1	C8	21.89	19.35	23.23	21.5+/-2.0
BEACON2	5R	Variable_SynSep_v1	Variable_SynSep_v1	C9	26.44	24.46	28.09	26.3+/-1.8
BEACON2	5R	Variable_SynSep_v1	Variable_SynSep_v1	C10	29.57	27.02	31.92	29.5+/-2.5
BEACON2	5R	Variable_SynSep_v1	Variable_SynSep_v1	C14	3.09	3.03	3.59	3.24+/-0.31
BEACON2	5R	Variable_SynSep_v1	Variable_SynSep_v1	C15	1.53	1.76	1.94	1.74+/-0.21
BEACON2	5R	Variable_SynSep_v1	Variable_SynSep_v1	C17	0	0.63	1.5	0.7+/-0.8
BEACON2	5R	Variable_SynSep_v1	Variable_SynSep_v1	C20	0	0	0.16	0.05+/-0.09
BEACON2	5R	Variable_SynSep_v2	Variable_SynSep_v2	C2	2.97	2.39	3.02	2.79+/-0.35
BEACON2	5R	Variable_SynSep_v2	Variable_SynSep_v2	C7	19.16	18.43	17.13	18.2+/-1.0
BEACON2	5R	Variable_SynSep_v2	Variable_SynSep_v2	C8	19.14	18.76	17	18.3+/-1.1
BEACON2	5R	Variable_SynSep_v2	Variable_SynSep_v2	C9	22.46	23.01	21.06	22.2+/-1.0
BEACON2	5R	Variable_SynSep_v2	Variable_SynSep_v2	C10	25.15	25.19	22.18	24.2+/-1.7
BEACON2	5R	Variable_SynSep_v2	Variable_SynSep_v2	C14	3.14	3.48	3.17	3.26+/-0.19
BEACON2	5R	Variable_SynSep_v2	Variable_SynSep_v2	C15	1.56	0.41	2.25	1.4+/-0.9
BEACON2	5R	Variable_SynSep_v2	Variable_SynSep_v2	C17	0	0	0	0.0+/-0
BEACON2	5R	Variable_SynSep_v2	Variable_SynSep_v2	C20	0.5	1.43	0.18	0.7+/-0.6
BEACON2	5R	Variable_SynSep_v3	Variable_SynSep_v4	C2	2.97	2.83	2.72	2.84+/-0.13
BEACON2	5R	Variable_SynSep_v3	Variable_SynSep_v4	C7	22.46	22.12	24.88	23.2+/-1.5
BEACON2	5R	Variable_SynSep_v3	Variable_SynSep_v4	C8	22.09	20.28	25.07	22.5+/-2.4
BEACON2	5R	Variable_SynSep_v3	Variable_SynSep_v4	C9	26.69	24.11	29.4	26.7+/-2.6
BEACON2	5R	Variable_SynSep_v3	Variable_SynSep_v4	C10	28.24	25.93	30.65	28.3+/-2.4
BEACON2	5R	Variable_SynSep_v3	Variable_SynSep_v4	C14	3.48	4.44	3.69	3.9+/-0.5
BEACON2	5R	Variable_SynSep_v3	Variable_SynSep_v4	C15	2.42	2.22	2.83	2.49+/-0.31
BEACON2	5R	Variable_SynSep_v3	Variable_SynSep_v4	C17	0	1.43	1.25	0.9+/-0.8
BEACON2	5R	Variable_SynSep_v3	Variable_SynSep_v4	C20	0	0	0.31	0.10+/-0.18
BEACON2	5R	nt ctrl	nt ctrl	C2	2.72	3.2	3.09	3.00+/-0.25
BEACON2	5R	nt ctrl	nt ctrl	C7	1.26	2.28	1.66	1.7+/-0.5
BEACON2	5R	nt ctrl	nt ctrl	C8	3.55	2.54	2.71	2.9+/-0.5
BEACON2	5R	nt ctrl	nt ctrl	C9	3.88	0	0	1.3+/-2.2
BEACON2	5R	nt ctrl	nt ctrl	C10	1.75	2.45	2.59	2.3+/-0.5
BEACON2	5R	nt ctrl	nt ctrl	C14	1.64	2.37	2.49	2.2+/-0.5
BEACON2	5R	nt ctrl	nt ctrl	C15	2.96	2.88	1.34	2.4+/-0.9
BEACON2	5R	nt ctrl	nt ctrl	C17	0	0	0	0.0+/-0
BEACON2	5R	nt ctrl	nt ctrl	C20	2.17	1.86	0	1.3+/-1.2
BEACON2	6R	single	single	C8	16.86	16.48	17.4	16.9+/-0.5
BEACON2	6R	single	single	C11	66.52	62.1	61.76	63.5+/-2.7
BEACON2	6R	single	single	C12	69.05	66.87	61.57	66+/-4
BEACON2	6R	single	single	C15	20.15	19.49	16.79	18.8+/-1.8
BEACON2	6R	standard_array	standard_array	C8	4.16	4.61	4.8	4.52+/-0.33
BEACON2	6R	standard_array	standard_array	C11	26.08	25.88	27.5	26.5+/-0.9
BEACON2	6R	standard_array	standard_array	C12	27.34	23.31	25.24	25.3+/-2.0
BEACON2	6R	standard_array	standard_array	C15	7.63	6.24	7.85	7.2+/-0.9
BEACON2	6R	AAAT_SynSep	AAAT_SynSep	C8	10.34	9.79	11.16	10.4+/-0.7
BEACON2	6R	AAAT_SynSep	AAAT_SynSep	C11	41.58	39.03	41.91	40.8+/-1.6
BEACON2	6R	AAAT_SynSep	AAAT_SynSep	C12	42.64	39.4	41.71	41.2+/-1.7
BEACON2	6R	AAAT_SynSep	AAAT_SynSep	C15	4.55	3.93	5.04	4.5+/-0.6
BEACON2	6R	Variable_SynSep_v1	Variable_SynSep_v1	C8	8.82	7.47	10.53	8.9+/-1.5
BEACON2	6R	Variable_SynSep_v1	Variable_SynSep_v1	C11	35.21	33.7	41.1	37+/-4
BEACON2	6R	Variable_SynSep_v1	Variable_SynSep_v1	C12	34.06	36.68	41.98	38+/-4
BEACON2	6R	Variable_SynSep_v1	Variable_SynSep_v1	C15	1.5	1.52	3.05	2.0+/-0.9
BEACON2	6R	Variable_SynSep_v2	Variable_SynSep_v2	C8	8.2	7.19	5.23	6.9+/-1.5
BEACON2	6R	Variable_SynSep_v2	Variable_SynSep_v2	C11	34.97	31.41	24.44	30+/-5
BEACON2	6R	Variable_SynSep_v2	Variable_SynSep_v2	C12	35.89	33.51	23.49	31+/-7
BEACON2	6R	Variable_SynSep_v2	Variable_SynSep_v2	C15	3.08	3.44	1.45	2.7+/-1.1
BEACON2	6R	Variable_SynSep_v3	Variable_SynSep_v4	C8	3.72	3.83	3.72	3.76+/-0.06
BEACON2	6R	Variable_SynSep_v3	Variable_SynSep_v4	C11	25.83	25.66	25.52	25.67+/-0.16
BEACON2	6R	Variable_SynSep_v3	Variable_SynSep_v4	C12	24.74	22.48	24.53	23.9+/-1.2
BEACON2	6R	Variable_SynSep_v3	Variable_SynSep_v4	C15	8.36	7.49	6.08	7.3+/-1.2
BEACON2	6R	nt ctrl	nt ctrl	C8	2.11	2.38	2.24	2.24+/-0.14
BEACON2	6R	nt ctrl	nt ctrl	C11	1.54	1.69	1.49	1.57+/-0.10
BEACON2	6R	nt ctrl	nt ctrl	C12	1.97	1.97	4.43	2.8+/-1.4
BEACON2	6R	nt ctrl	nt ctrl	C15	1.1	1.64	1.45	1.40+/-0.27
BEACON2	7R	single	single	C4	0.52	0.29	0.22	0.34+/-0.16
BEACON2	7R	single	single	C7	0	0	0	0.0+/-0
BEACON2	7R	single	single	C9	44.57	63.68	60.8	56+/-10
BEACON2	7R	single	single	C12	13.42	23.35	22.72	20+/-6
BEACON2	7R	single	single	C14	0.74	3.13	4.26	2.7+/-1.8
BEACON2	7R	single	single	C15	4.14	0.51	0.43	1.7+/-2.1
BEACON2	7R	standard_array	standard_array	C4	0.27	0.33	0.33	0.310+/-0.035
BEACON2	7R	standard_array	standard_array	C7	0	0	0	0.0+/-0
BEACON2	7R	standard_array	standard_array	C9	49.92	45.06	45.06	46.7+/-2.8
BEACON2	7R	standard_array	standard_array	C12	6.35	5.24	5.24	5.6+/-0.6
BEACON2	7R	standard_array	standard_array	C14	3.7	3.03	3.03	3.3+/-0.4
BEACON2	7R	standard_array	standard_array	C15	0.8	0.89	0.89	0.86+/-0.05
BEACON2	7R	AAAT_SynSep	AAAT_SynSep	C4	0.43	0.27	0.23	0.31+/-0.11
BEACON2	7R	AAAT_SynSep	AAAT_SynSep	C7	0	0	0	0.0+/-0
BEACON2	7R	AAAT_SynSep	AAAT_SynSep	C9	48.54	46.34	49.4	48.1+/-1.6
BEACON2	7R	AAAT_SynSep	AAAT_SynSep	C12	2.81	1.74	1.8	2.1+/-0.6
BEACON2	7R	AAAT_SynSep	AAAT_SynSep	C14	2.73	2.89	2.5	2.71+/-0.20
BEACON2	7R	AAAT_SynSep	AAAT_SynSep	C15	1.1	0.75	0.69	0.85+/-0.22
BEACON2	7R	Variable_SynSep_v1	Variable_SynSep_v1	C4	1.79	1.35	0.26	1.1+/-0.8
BEACON2	7R	Variable_SynSep_v1	Variable_SynSep_v1	C7	0	0	0	0.0+/-0
BEACON2	7R	Variable_SynSep_v1	Variable_SynSep_v1	C9	53.1	48.86	48.42	50.1+/-2.6
BEACON2	7R	Variable_SynSep_v1	Variable_SynSep_v1	C12	5.82	2.92	2.05	3.6+/-2.0
BEACON2	7R	Variable_SynSep_v1	Variable_SynSep_v1	C14	6.21	4.37	3.61	4.7+/-1.3
BEACON2	7R	Variable_SynSep_v1	Variable_SynSep_v1	C15	0	0	0.45	0.15+/-0.26
BEACON2	7R	Variable_SynSep_v2	Variable_SynSep_v2	C4	0.53	0.99	0.19	0.6+/-0.4
BEACON2	7R	Variable_SynSep_v2	Variable_SynSep_v2	C7	0	0	0	0.0+/-0
BEACON2	7R	Variable_SynSep_v2	Variable_SynSep_v2	C9	44.47	45.49	43.49	44.5+/-1.0
BEACON2	7R	Variable_SynSep_v2	Variable_SynSep_v2	C12	8.46	7.01	8.71	8.1+/-0.9
BEACON2	7R	Variable_SynSep_v2	Variable_SynSep_v2	C14	3.64	2.8	2.24	2.9+/-0.7
BEACON2	7R	Variable_SynSep_v2	Variable_SynSep_v2	C15	0.39	0.81	0.77	0.66+/-0.23
BEACON2	7R	Variable_SynSep_v3	Variable_SynSep_v4	C4	0.21	0.52	0.36	0.36+/-0.16
BEACON2	7R	Variable_SynSep_v3	Variable_SynSep_v4	C7	0	0	0	0.0+/-0
BEACON2	7R	Variable_SynSep_v3	Variable_SynSep_v4	C9	50.59	49.39	53.17	51.1+/-1.9
BEACON2	7R	Variable_SynSep_v3	Variable_SynSep_v4	C12	11.37	10.02	9.64	10.3+/-0.9
BEACON2	7R	Variable_SynSep_v3	Variable_SynSep_v4	C14	3.17	2.54	2.53	2.7+/-0.4
BEACON2	7R	Variable_SynSep_v3	Variable_SynSep_v4	C15	0.66	0.69	0.59	0.65+/-0.05
BEACON2	7R	nt ctrl	nt ctrl	C4	0.81	0.4	0.84	0.68+/-0.25
BEACON2	7R	nt ctrl	nt ctrl	C7	2.26	1.69	2.92	2.3+/-0.6
BEACON2	7R	nt ctrl	nt ctrl	C9	0	2.5	3.44	2.0+/-1.8
BEACON2	7R	nt ctrl	nt ctrl	C12	2.27	1.61	2.56	2.1+/-0.5
BEACON2	7R	nt ctrl	nt ctrl	C14	1.17	1.34	1.82	1.44+/-0.34
BEACON2	7R	nt ctrl	nt ctrl	C15	1.97	0.86	1.36	1.4+/-0.6
BEACON2	8R	single	single	C3	0.87	1.85	1.25	1.3+/-0.5
BEACON2	8R	single	single	C6	7.43	9.43	8.14	8.3+/-1.0
BEACON2	8R	single	single	C7	10.86	12.55	12.08	11.8+/-0.9
BEACON2	8R	single	single	C8	18.73	21.94	20.73	20.5+/-1.6
BEACON2	8R	single	single	C9	46.07	50.16	47.69	48.0+/-2.1
BEACON2	8R	single	single	C10	56.56	59.6	59.69	58.6+/-1.8
BEACON2	8R	single	single	C11	63.36	68.35	64.8	65.5+/-2.6
BEACON2	8R	single	single	C12	52.99	58.29	55.76	55.7+/-2.7
BEACON2	8R	single	single	C14	10.81	14.18	12.46	12.5+/-1.7
BEACON2	8R	single	single	C18	0.93	0	0.52	0.5+/-0.5
BEACON2	8R	standard_array	standard_array	C3	2.21	1.7	1.83	1.91+/-0.27
BEACON2	8R	standard_array	standard_array	C6	4.8	5	4.31	4.7+/-0.4
BEACON2	8R	standard_array	standard_array	C7	5.08	4.66	4.66	4.80+/-0.24
BEACON2	8R	standard_array	standard_array	C8	7.91	8.58	8.81	8.4+/-0.5
BEACON2	8R	standard_array	standard_array	C9	24.9	22.78	23.89	23.9+/-1.1
BEACON2	8R	standard_array	standard_array	C10	32.86	30.32	30.85	31.3+/-1.3
BEACON2	8R	standard_array	standard_array	C11	40.63	38.37	38.92	39.3+/-1.2
BEACON2	8R	standard_array	standard_array	C12	31.16	31.41	30.8	31.12+/-0.31
BEACON2	8R	standard_array	standard_array	C14	14.64	15.83	14.87	15.1+/-0.6
BEACON2	8R	standard_array	standard_array	C18	2.42	0	1.89	1.4+/-1.3
BEACON2	8R	AAAT_SynSep	AAAT_SynSep	C3	1.98	2.11	1.62	1.90+/-0.25
BEACON2	8R	AAAT_SynSep	AAAT_SynSep	C6	4.82	4.19	5.36	4.8+/-0.6
BEACON2	8R	AAAT_SynSep	AAAT_SynSep	C7	4.87	5.48	5.9	5.4+/-0.5
BEACON2	8R	AAAT_SynSep	AAAT_SynSep	C8	9.32	8.9	9.96	9.4+/-0.5
BEACON2	8R	AAAT_SynSep	AAAT_SynSep	C9	23.54	24.96	24.58	24.4+/-0.7
BEACON2	8R	AAAT_SynSep	AAAT_SynSep	C10	31.84	30.17	31.56	31.2+/-0.9
BEACON2	8R	AAAT_SynSep	AAAT_SynSep	C11	37.29	39	37.62	38.0+/-0.9
BEACON2	8R	AAAT_SynSep	AAAT_SynSep	C12	32.39	32.82	33.27	32.8+/-0.4
BEACON2	8R	AAAT_SynSep	AAAT_SynSep	C14	9	9.52	7.5	8.7+/-1.0
BEACON2	8R	AAAT_SynSep	AAAT_SynSep	C18	1.26	1.31	0.86	1.14+/-0.25
BEACON2	8R	Variable_SynSep_v1	Variable_SynSep_v1	C3	0.92	1.27	0.4	0.9+/-0.4
BEACON2	8R	Variable_SynSep_v1	Variable_SynSep_v1	C6	3.52	3.29	3.88	3.56+/-0.30
BEACON2	8R	Variable_SynSep_v1	Variable_SynSep_v1	C7	4.59	4.16	6.45	5.1+/-1.2
BEACON2	8R	Variable_SynSep_v1	Variable_SynSep_v1	C8	9.52	8.57	11.4	9.8+/-1.4
BEACON2	8R	Variable_SynSep_v1	Variable_SynSep_v1	C9	25.04	22.75	27.17	25.0+/-2.2
BEACON2	8R	Variable_SynSep_v1	Variable_SynSep_v1	C10	31.94	28.74	34.7	31.8+/-3.0
BEACON2	8R	Variable_SynSep_v1	Variable_SynSep_v1	C11	39.94	36.87	41.79	39.5+/-2.5
BEACON2	8R	Variable_SynSep_v1	Variable_SynSep_v1	C12	33.79	31.94	36.62	34.1+/-2.4
BEACON2	8R	Variable_SynSep_v1	Variable_SynSep_v1	C14	7.19	6.52	8.14	7.3+/-0.8
BEACON2	8R	Variable_SynSep_v1	Variable_SynSep_v1	C18	0.21	1.09	0.45	0.6+/-0.5
BEACON2	8R	Variable_SynSep_v2	Variable_SynSep_v2	C3	0.97	0.52	0.54	0.68+/-0.25
BEACON2	8R	Variable_SynSep_v2	Variable_SynSep_v2	C6	3.85	4.18	3.31	3.8+/-0.4
BEACON2	8R	Variable_SynSep_v2	Variable_SynSep_v2	C7	5.35	4.13	5.03	4.8+/-0.6
BEACON2	8R	Variable_SynSep_v2	Variable_SynSep_v2	C8	10.79	8.52	8.64	9.3+/-1.3
BEACON2	8R	Variable_SynSep_v2	Variable_SynSep_v2	C9	26.6	22.63	19.88	23.0+/-3.4
BEACON2	8R	Variable_SynSep_v2	Variable_SynSep_v2	C10	35.6	32.68	26.4	32+/-5
BEACON2	8R	Variable_SynSep_v2	Variable_SynSep_v2	C11	41.89	34.67	30.47	36+/-6
BEACON2	8R	Variable_SynSep_v2	Variable_SynSep_v2	C12	36.6	32.36	27.9	32+/-4
BEACON2	8R	Variable_SynSep_v2	Variable_SynSep_v2	C14	8.53	8.84	6.43	7.9+/-1.3
BEACON2	8R	Variable_SynSep_v2	Variable_SynSep_v2	C18	0	0	0	0.0+/-0
BEACON2	8R	Variable_SynSep_v3	Variable_SynSep_v4	C3	1.8	0.46	5.06	2.4+/-2.4
BEACON2	8R	Variable_SynSep_v3	Variable_SynSep_v4	C6	4.64	4.7	4.64	4.660+/-0.035
BEACON2	8R	Variable_SynSep_v3	Variable_SynSep_v4	C7	7.11	6.9	4.71	6.2+/-1.3
BEACON2	8R	Variable_SynSep_v3	Variable_SynSep_v4	C8	13.14	10.76	14.73	12.9+/-2.0
BEACON2	8R	Variable_SynSep_v3	Variable_SynSep_v4	C9	31.55	26.88	27.6	28.7+/-2.5
BEACON2	8R	Variable_SynSep_v3	Variable_SynSep_v4	C10	37.31	35.32	35.95	36.2+/-1.0
BEACON2	8R	Variable_SynSep_v3	Variable_SynSep_v4	C11	48.03	42.61	41.26	44+/-4
BEACON2	8R	Variable_SynSep_v3	Variable_SynSep_v4	C12	41.17	36.97	39.87	39.3+/-2.2
BEACON2	8R	Variable_SynSep_v3	Variable_SynSep_v4	C14	9.42	8.1	8.38	8.6+/-0.7
BEACON2	8R	Variable_SynSep_v3	Variable_SynSep_v4	C18	0	0	0	0.0+/-0
BEACON2	8R	nt ctrl	nt ctrl	C3	0	1.26	2.05	1.1+/-1.0
BEACON2	8R	nt ctrl	nt ctrl	C6	3.24	2.89	3.34	3.16+/-0.24
BEACON2	8R	nt ctrl	nt ctrl	C7	4.86	0.56	1.52	2.3+/-2.3
BEACON2	8R	nt ctrl	nt ctrl	C8	1.75	1.22	0.45	1.1+/-0.7
BEACON2	8R	nt ctrl	nt ctrl	C9	2.77	1.07	0.85	1.6+/-1.1
BEACON2	8R	nt ctrl	nt ctrl	C10	2.58	1.72	0.96	1.8+/-0.8
BEACON2	8R	nt ctrl	nt ctrl	C11	4.65	0	0	1.6+/-2.7
BEACON2	8R	nt ctrl	nt ctrl	C12	4.09	2.99	2.87	3.3+/-0.7
BEACON2	8R	nt ctrl	nt ctrl	C14	2.42	1.59	1.53	1.8+/-0.5
BEACON2	8R	nt ctrl	nt ctrl	C18	1.8	0.67	0.38	1.0+/-0.8
BEACON2	9R	single	single	C3	0	0.93	0.74	0.6+/-0.5
BEACON2	9R	single	single	C8	19.88	18.2	19.7	19.3+/-0.9
BEACON2	9R	single	single	C9	57.6	53.79	57.21	56.2+/-2.1
BEACON2	9R	single	single	C12	3.49	3.28	5.01	3.9+/-0.9
BEACON2	9R	single	single	C14	0	0.75	0	0.2+/-0.4
BEACON2	9R	single	single	C17	2.76	3.22	2.76	2.91+/-0.27
BEACON2	9R	standard_array	standard_array	C3	0.72	0.69	0.17	0.53+/-0.31
BEACON2	9R	standard_array	standard_array	C8	4.18	3.72	4.14	4.01+/-0.25
BEACON2	9R	standard_array	standard_array	C9	11.86	7.81	9.98	9.9+/-2.0
BEACON2	9R	standard_array	standard_array	C12	0	0.25	0	0.08+/-0.14
BEACON2	9R	standard_array	standard_array	C14	0.2	0	0.95	0.4+/-0.5
BEACON2	9R	standard_array	standard_array	C17	2.54	2.8	2.79	2.71+/-0.15
BEACON2	9R	AAAT_SynSep	AAAT_SynSep	C3	0.9	0.63	1.51	1.0+/-0.5
BEACON2	9R	AAAT_SynSep	AAAT_SynSep	C8	4.73	4.24	5.71	4.9+/-0.7
BEACON2	9R	AAAT_SynSep	AAAT_SynSep	C9	10.5	8.67	11.57	10.2+/-1.5
BEACON2	9R	AAAT_SynSep	AAAT_SynSep	C12	0.2	0.68	0	0.29+/-0.35
BEACON2	9R	AAAT_SynSep	AAAT_SynSep	C14	0.16	0.18	1.25	0.5+/-0.6
BEACON2	9R	AAAT_SynSep	AAAT_SynSep	C17	2.93	2.8	2.53	2.75+/-0.20
BEACON2	9R	Variable_SynSep_v1	Variable_SynSep_v1	C3	0.99	1.05	0	0.7+/-0.6
BEACON2	9R	Variable_SynSep_v1	Variable_SynSep_v1	C8	3.82	3.53	4.7	4.0+/-0.6
BEACON2	9R	Variable_SynSep_v1	Variable_SynSep_v1	C9	9.57	13.09	15.34	12.7+/-2.9
BEACON2	9R	Variable_SynSep_v1	Variable_SynSep_v1	C12	0.38	0	0	0.13+/-0.22
BEACON2	9R	Variable_SynSep_v1	Variable_SynSep_v1	C14	0	0.54	0.44	0.33+/-0.29
BEACON2	9R	Variable_SynSep_v1	Variable_SynSep_v1	C17	2.5	2.89	3.03	2.81+/-0.27
BEACON2	9R	Variable_SynSep_v2	Variable_SynSep_v2	C3	0	2.75	0.65	1.1+/-1.4
BEACON2	9R	Variable_SynSep_v2	Variable_SynSep_v2	C8	4.39	5.29	4.48	4.7+/-0.5
BEACON2	9R	Variable_SynSep_v2	Variable_SynSep_v2	C9	15.5	14.69	13.22	14.5+/-1.2
BEACON2	9R	Variable_SynSep_v2	Variable_SynSep_v2	C12	1.43	2.48	0.48	1.5+/-1.0
BEACON2	9R	Variable_SynSep_v2	Variable_SynSep_v2	C14	0	0	0.16	0.05+/-0.09
BEACON2	9R	Variable_SynSep_v2	Variable_SynSep_v2	C17	1.52	2.15	2.83	2.2+/-0.7
BEACON2	9R	Variable_SynSep_v3	Variable_SynSep_v4	C3	1.01	0	0.93	0.6+/-0.6
BEACON2	9R	Variable_SynSep_v3	Variable_SynSep_v4	C8	5.47	7.34	5.67	6.2+/-1.0
BEACON2	9R	Variable_SynSep_v3	Variable_SynSep_v4	C9	17.32	14.08	19.79	17.1+/-2.9
BEACON2	9R	Variable_SynSep_v3	Variable_SynSep_v4	C12	1.24	3.73	2.51	2.5+/-1.2
BEACON2	9R	Variable_SynSep_v3	Variable_SynSep_v4	C14	0	1.62	1.29	1.0+/-0.9
BEACON2	9R	Variable_SynSep_v3	Variable_SynSep_v4	C17	2.16	2.29	2.02	2.16+/-0.14
BEACON2	9R	nt ctrl	nt ctrl	C3	2.13	0	0.59	0.9+/-1.1
BEACON2	9R	nt ctrl	nt ctrl	C8	2.43	0.59	1.27	1.4+/-0.9
BEACON2	9R	nt ctrl	nt ctrl	C9	0	0	0	0.0+/-0
BEACON2	9R	nt ctrl	nt ctrl	C12	0.93	0	0	0.3+/-0.5
BEACON2	9R	nt ctrl	nt ctrl	C14	0.97	1.79	0.32	1.0+/-0.7
BEACON2	9R	nt ctrl	nt ctrl	C17	3.81	3.96	3.12	3.6+/-0.4
BEACON2	10R	single	single	C1	6.76	8.41	6.45	7.2+/-1.1
BEACON2	10R	single	single	C3	3.58	5.32	4.79	4.6+/-0.9
BEACON2	10R	single	single	C6	6.15	6.86	5.59	6.2+/-0.6
BEACON2	10R	single	single	C11	38.32	36.58	38.33	37.7+/-1.0
BEACON2	10R	single	single	C12	36.02	36.02	36.73	36.3+/-0.4
BEACON2	10R	standard_array	standard_array	C1	6.02	4.83	4.84	5.2+/-0.7
BEACON2	10R	standard_array	standard_array	C3	4.05	3.64	3.91	3.87+/-0.21
BEACON2	10R	standard_array	standard_array	C6	2.06	1.77	1.83	1.89+/-0.15
BEACON2	10R	standard_array	standard_array	C11	5.82	4.86	5.78	5.5+/-0.5
BEACON2	10R	standard_array	standard_array	C12	4.18	4.1	3.92	4.07+/-0.13
BEACON2	10R	AAAT_SynSep	AAAT_SynSep	C1	6.8	6.74	5.69	6.4+/-0.6
BEACON2	10R	AAAT_SynSep	AAAT_SynSep	C3	4.2	5.75	3.91	4.6+/-1.0
BEACON2	10R	AAAT_SynSep	AAAT_SynSep	C6	2.45	5.36	2.9	3.6+/-1.6
BEACON2	10R	AAAT_SynSep	AAAT_SynSep	C11	5.1	7.74	6.41	6.4+/-1.3
BEACON2	10R	AAAT_SynSep	AAAT_SynSep	C12	4.87	10.89	7.03	7.6+/-3.0
BEACON2	10R	Variable_SynSep_v1	Variable_SynSep_v1	C1	3.69	4.88	4.5	4.4+/-0.6
BEACON2	10R	Variable_SynSep_v1	Variable_SynSep_v1	C3	2.82	3.64	3.27	3.2+/-0.4
BEACON2	10R	Variable_SynSep_v1	Variable_SynSep_v1	C6	1.59	1.69	1.86	1.71+/-0.14
BEACON2	10R	Variable_SynSep_v1	Variable_SynSep_v1	C11	8.05	7.53	9.09	8.2+/-0.8
BEACON2	10R	Variable_SynSep_v1	Variable_SynSep_v1	C12	8.99	6.98	9.56	8.5+/-1.4
BEACON2	10R	Variable_SynSep_v2	Variable_SynSep_v2	C1	5.35	3.83	4.24	4.5+/-0.8
BEACON2	10R	Variable_SynSep_v2	Variable_SynSep_v2	C3	4.18	3.06	3.82	3.7+/-0.6
BEACON2	10R	Variable_SynSep_v2	Variable_SynSep_v2	C6	1.7	1.86	1.57	1.71+/-0.15
BEACON2	10R	Variable_SynSep_v2	Variable_SynSep_v2	C11	6.5	6.08	5.48	6.0+/-0.5
BEACON2	10R	Variable_SynSep_v2	Variable_SynSep_v2	C12	4.9	0	4.76	3.2+/-2.8
BEACON2	10R	Variable_SynSep_v3	Variable_SynSep_v4	C1	4.59	4.98	4.48	4.68+/-0.26
BEACON2	10R	Variable_SynSep_v3	Variable_SynSep_v4	C3	3.62	3.89	3.16	3.6+/-0.4
BEACON2	10R	Variable_SynSep_v3	Variable_SynSep_v4	C6	1.52	1.94	1.65	1.70+/-0.22
BEACON2	10R	Variable_SynSep_v3	Variable_SynSep_v4	C11	6.55	8.04	7.92	7.5+/-0.8
BEACON2	10R	Variable_SynSep_v3	Variable_SynSep_v4	C12	4.8	3.72	5.36	4.6+/-0.8
BEACON2	10R	nt ctrl	nt ctrl	C1	8.19	7.74	7.57	7.83+/-0.32
BEACON2	10R	nt ctrl	nt ctrl	C3	4.49	4.43	4.29	4.40+/-0.10
BEACON2	10R	nt ctrl	nt ctrl	C6	2.8	3.28	2.54	2.9+/-0.4
BEACON2	10R	nt ctrl	nt ctrl	C11	4.65	2.48	2.29	3.1+/-1.3
BEACON2	10R	nt ctrl	nt ctrl	C12	2.39	2.16	2.02	2.19+/-0.19
BEACON2	11R	single	single	C3	1.92	4.01	1.82	2.6+/-1.2
BEACON2	11R	single	single	C4	9.12	13.48	0	8+/-7
BEACON2	11R	single	single	C6	65.83	63.04	58.4	62+/-4
BEACON2	11R	single	single	C12	42.21	39.43	37.46	39.7+/-2.4
BEACON2	11R	single	single	C15	4.65	0	0	1.6+/-2.7
BEACON2	11R	single	single	C16	0	4.2	1.93	2.0+/-2.1
BEACON2	11R	single	single	C18	0	0	0	0.0+/-0
BEACON2	11R	standard_array	standard_array	C3	3.12	3.19	3.12	3.14+/-0.04
BEACON2	11R	standard_array	standard_array	C4	2.02	8.67	2	4+/-4
BEACON2	11R	standard_array	standard_array	C6	37.72	33.49	34.38	35.2+/-2.2
BEACON2	11R	standard_array	standard_array	C12	19.24	18.36	18.38	18.7+/-0.5
BEACON2	11R	standard_array	standard_array	C15	0	0	1.73	0.6+/-1.0
BEACON2	11R	standard_array	standard_array	C16	1.92	1.32	1.16	1.5+/-0.4
BEACON2	11R	standard_array	standard_array	C18	0	0	0.08	0.03+/-0.05
BEACON2	11R	AAAT_SynSep	AAAT_SynSep	C3	2.32	0	1.69	1.3+/-1.2
BEACON2	11R	AAAT_SynSep	AAAT_SynSep	C4	1.63	1.97	5.75	3.1+/-2.3
BEACON2	11R	AAAT_SynSep	AAAT_SynSep	C6	33.54	31.19	33.11	32.6+/-1.3
BEACON2	11R	AAAT_SynSep	AAAT_SynSep	C12	20.91	17.78	21.12	19.9+/-1.9
BEACON2	11R	AAAT_SynSep	AAAT_SynSep	C15	2.74	1.36	3.49	2.5+/-1.1
BEACON2	11R	AAAT_SynSep	AAAT_SynSep	C16	0	0.94	0	0.3+/-0.5
BEACON2	11R	AAAT_SynSep	AAAT_SynSep	C18	0.08	0	0	0.03+/-0.05
BEACON2	11R	Variable_SynSep_v1	Variable_SynSep_v1	C3	2.86	0	0	1.0+/-1.7
BEACON2	11R	Variable_SynSep_v1	Variable_SynSep_v1	C4	2.07	9.64	10.02	7+/-4
BEACON2	11R	Variable_SynSep_v1	Variable_SynSep_v1	C6	35.98	32.83	36.56	35.1+/-2.0
BEACON2	11R	Variable_SynSep_v1	Variable_SynSep_v1	C12	23.24	21.54	23.85	22.9+/-1.2
BEACON2	11R	Variable_SynSep_v1	Variable_SynSep_v1	C15	0	0	0	0.0+/-0
BEACON2	11R	Variable_SynSep_v1	Variable_SynSep_v1	C16	0	2.75	2.34	1.7+/-1.5
BEACON2	11R	Variable_SynSep_v1	Variable_SynSep_v1	C18	0.08	0	0	0.03+/-0.05
BEACON2	11R	Variable_SynSep_v2	Variable_SynSep_v2	C3	3.61	0	3.95	2.5+/-2.2
BEACON2	11R	Variable_SynSep_v2	Variable_SynSep_v2	C4	0	11.05	0	4+/-6
BEACON2	11R	Variable_SynSep_v2	Variable_SynSep_v2	C6	38.81	39.5	36.26	38.2+/-1.7
BEACON2	11R	Variable_SynSep_v2	Variable_SynSep_v2	C12	17.99	18.95	16.44	17.8+/-1.3
BEACON2	11R	Variable_SynSep_v2	Variable_SynSep_v2	C15	3.64	4.55	0	2.7+/-2.4
BEACON2	11R	Variable_SynSep_v2	Variable_SynSep_v2	C16	0	3.71	0	1.2+/-2.1
BEACON2	11R	Variable_SynSep_v2	Variable_SynSep_v2	C18	0	0.07	0	0.02+/-0.04
BEACON2	11R	Variable_SynSep_v3	Variable_SynSep_v4	C3	0	4.4	0	1.5+/-2.5
BEACON2	11R	Variable_SynSep_v3	Variable_SynSep_v4	C4	2.38	0	8.86	4+/-5
BEACON2	11R	Variable_SynSep_v3	Variable_SynSep_v4	C6	27.02	27.44	30.08	28.2+/-1.7
BEACON2	11R	Variable_SynSep_v3	Variable_SynSep_v4	C12	12.81	11.49	13.84	12.7+/-1.2
BEACON2	11R	Variable_SynSep_v3	Variable_SynSep_v4	C15	0	1.74	0	0.6+/-1.0
BEACON2	11R	Variable_SynSep_v3	Variable_SynSep_v4	C16	2.37	2.26	2.22	2.28+/-0.08
BEACON2	11R	Variable_SynSep_v3	Variable_SynSep_v4	C18	0	0	0.07	0.02+/-0.04
BEACON2	11R	nt ctrl	nt ctrl	C3	0	0	4.92	1.6+/-2.8
BEACON2	11R	nt ctrl	nt ctrl	C4	14.51	10.83	11.45	12.3+/-2.0
BEACON2	11R	nt ctrl	nt ctrl	C6	6.2	2.63	2.77	3.9+/-2.0
BEACON2	11R	nt ctrl	nt ctrl	C12	0	0	0	0.0+/-0
BEACON2	11R	nt ctrl	nt ctrl	C15	0	6.33	0	2+/-4
BEACON2	11R	nt ctrl	nt ctrl	C16	4.92	0	3.08	2.7+/-2.5
BEACON2	11R	nt ctrl	nt ctrl	C18	0	1.2	0	0.4+/-0.7
BEACON2	12R	single	single	C8	27.76	29.14	29.33	28.7+/-0.9
BEACON2	12R	single	single	C18	1.88	2.48	2.63	2.3+/-0.4
BEACON2	12R	standard_array	standard_array	C8	3.52	6.78	5.23	5.2+/-1.6
BEACON2	12R	standard_array	standard_array	C18	2.03	1.45	1.96	1.81+/-0.32
BEACON2	12R	AAAT_SynSep	AAAT_SynSep	C8	3.32	5.35	2.76	3.8+/-1.4
BEACON2	12R	AAAT_SynSep	AAAT_SynSep	C18	2.07	1.84	1.72	1.88+/-0.18
BEACON2	12R	Variable_SynSep_v1	Variable_SynSep_v1	C8	5.53	3.1	4.04	4.2+/-1.2
BEACON2	12R	Variable_SynSep_v1	Variable_SynSep_v1	C18	1.74	2.22	2.34	2.10+/-0.32
BEACON2	12R	Variable_SynSep_v2	Variable_SynSep_v2	C8	2.32	2.13	2.7	2.38+/-0.29
BEACON2	12R	Variable_SynSep_v2	Variable_SynSep_v2	C18	1.49	1.6	1.79	1.63+/-0.15
BEACON2	12R	Variable_SynSep_v3	Variable_SynSep_v4	C8	2.05	7	2.97	4.0+/-2.6
BEACON2	12R	Variable_SynSep_v3	Variable_SynSep_v4	C18	1.17	1	1.69	1.3+/-0.4
BEACON2	12R	nt ctrl	nt ctrl	C8	2.32	3.68	3.21	3.1+/-0.7
BEACON2	12R	nt ctrl	nt ctrl	C18	2	1.91	2.2	2.04+/-0.15
BEACON2	13R	single	single	C2	0	0	0	0.0+/-0
BEACON2	13R	single	single	C4	0	0	0	0.0+/-0
BEACON2	13R	single	single	C7	6.49	4.75	5.56	5.6+/-0.9
BEACON2	13R	single	single	C8	20.89	17.15	19.33	19.1+/-1.9
BEACON2	13R	single	single	C9	57.17	45.76	56.06	53+/-6
BEACON2	13R	single	single	C16	4.15	3.75	2.98	3.6+/-0.6
BEACON2	13R	standard_array	standard_array	C2	0	0	2.25	0.8+/-1.3
BEACON2	13R	standard_array	standard_array	C4	0	0	0.41	0.14+/-0.24
BEACON2	13R	standard_array	standard_array	C7	1.48	0.9	1.08	1.15+/-0.30
BEACON2	13R	standard_array	standard_array	C8	4.1	3.49	3.97	3.85+/-0.32
BEACON2	13R	standard_array	standard_array	C9	19.35	15.71	18.78	17.9+/-2.0
BEACON2	13R	standard_array	standard_array	C16	1.77	2.27	3.11	2.4+/-0.7
BEACON2	13R	AAAT_SynSep	AAAT_SynSep	C2	0	0	1.168	0.4+/-0.7
BEACON2	13R	AAAT_SynSep	AAAT_SynSep	C4	0.74	1.46	0.848	1.0+/-0.4
BEACON2	13R	AAAT_SynSep	AAAT_SynSep	C7	1.58	1.57	1.022	1.39+/-0.32
BEACON2	13R	AAAT_SynSep	AAAT_SynSep	C8	1.39	1.89	3.141	2.1+/-0.9
BEACON2	13R	AAAT_SynSep	AAAT_SynSep	C9	9.87	10.21	13.185	11.1+/-1.8
BEACON2	13R	AAAT_SynSep	AAAT_SynSep	C16	2.3	1.45	3.089	2.3+/-0.8
BEACON2	13R	Variable_SynSep_v1	Variable_SynSep_v1	C2	0	0	0	0.0+/-0
BEACON2	13R	Variable_SynSep_v1	Variable_SynSep_v1	C4	0	0.73	1.18	0.6+/-0.6
BEACON2	13R	Variable_SynSep_v1	Variable_SynSep_v1	C7	0.88	0.62	1.88	1.1+/-0.7
BEACON2	13R	Variable_SynSep_v1	Variable_SynSep_v1	C8	2.72	2.38	3.68	2.9+/-0.7
BEACON2	13R	Variable_SynSep_v1	Variable_SynSep_v1	C9	16.97	15.08	18.51	16.9+/-1.7
BEACON2	13R	Variable_SynSep_v1	Variable_SynSep_v1	C16	2.11	1.84	2.41	2.12+/-0.29
BEACON2	13R	Variable_SynSep_v2	Variable_SynSep_v2	C2	0	0	0	0.0+/-0
BEACON2	13R	Variable_SynSep_v2	Variable_SynSep_v2	C4	1.1	0	0	0.4+/-0.6
BEACON2	13R	Variable_SynSep_v2	Variable_SynSep_v2	C7	1.29	1.65	1.47	1.47+/-0.18
BEACON2	13R	Variable_SynSep_v2	Variable_SynSep_v2	C8	2.51	3.97	2.83	3.1+/-0.8
BEACON2	13R	Variable_SynSep_v2	Variable_SynSep_v2	C9	19.33	20.56	18.27	19.4+/-1.1
BEACON2	13R	Variable_SynSep_v2	Variable_SynSep_v2	C16	1.74	0	2.05	1.3+/-1.1
BEACON2	13R	Variable_SynSep_v3	Variable_SynSep_v4	C2	0	0	0	0.0+/-0
BEACON2	13R	Variable_SynSep_v3	Variable_SynSep_v4	C4	0	0	1.28	0.4+/-0.7
BEACON2	13R	Variable_SynSep_v3	Variable_SynSep_v4	C7	0	0	0	0.0+/-0
BEACON2	13R	Variable_SynSep_v3	Variable_SynSep_v4	C8	1.57	2.56	2.65	2.3+/-0.6
BEACON2	13R	Variable_SynSep_v3	Variable_SynSep_v4	C9	13.45	12.66	14.91	13.7+/-1.1
BEACON2	13R	Variable_SynSep_v3	Variable_SynSep_v4	C16	1.21	2.52	3.79	2.5+/-1.3
BEACON2	13R	nt ctrl	nt ctrl	C2	0	0	0	0.0+/-0
BEACON2	13R	nt ctrl	nt ctrl	C4	0	0	0	0.0+/-0
BEACON2	13R	nt ctrl	nt ctrl	C7	2.33	0.67	0.7	1.2+/-0.9
BEACON2	13R	nt ctrl	nt ctrl	C8	2.27	0.64	0.84	1.2+/-0.9
BEACON2	13R	nt ctrl	nt ctrl	C9	1.88	0	0	0.6+/-1.1
BEACON2	13R	nt ctrl	nt ctrl	C16	2.93	3.55	2.18	2.9+/-0.7
BEACON2	14R	single	single	C5	2.54	3.35	3.1	3.0+/-0.4
BEACON2	14R	single	single	C6	3.46	4.92	4.27	4.2+/-0.7
BEACON2	14R	single	single	C8	67	72.09	67.34	68.8+/-2.8
BEACON2	14R	single	single	C10	71.72	75.68	71.48	73.0+/-2.4
BEACON2	14R	single	single	C12	16.7	19.18	17.01	17.6+/-1.4
BEACON2	14R	single	single	C16	2.43	2.85	2.79	2.69+/-0.23
BEACON2	14R	standard_array	standard_array	C5	2.3	2.61	2.63	2.51+/-0.19
BEACON2	14R	standard_array	standard_array	C6	2.81	2.8	3.06	2.89+/-0.15
BEACON2	14R	standard_array	standard_array	C8	16.84	16.28	17.8	17.0+/-0.8
BEACON2	14R	standard_array	standard_array	C10	18.49	17.21	19.07	18.3+/-1.0
BEACON2	14R	standard_array	standard_array	C12	2.39	4.11	4.81	3.8+/-1.2
BEACON2	14R	standard_array	standard_array	C16	1.72	2.67	2.86	2.4+/-0.6
BEACON2	14R	AAAT_SynSep	AAAT_SynSep	C5	2.86	2.4	2.76	2.67+/-0.24
BEACON2	14R	AAAT_SynSep	AAAT_SynSep	C6	2.89	2.72	4.27	3.3+/-0.9
BEACON2	14R	AAAT_SynSep	AAAT_SynSep	C8	6.33	5.53	7	6.3+/-0.7
BEACON2	14R	AAAT_SynSep	AAAT_SynSep	C10	7.04	7.23	9.36	7.9+/-1.3
BEACON2	14R	AAAT_SynSep	AAAT_SynSep	C12	3.11	2.88	0	2.0+/-1.7
BEACON2	14R	AAAT_SynSep	AAAT_SynSep	C16	2.83	1.99	3.12	2.6+/-0.6
BEACON2	14R	Variable_SynSep_v1	Variable_SynSep_v1	C5	2.67	2.07	2.59	2.44+/-0.33
BEACON2	14R	Variable_SynSep_v1	Variable_SynSep_v1	C6	1.86	2.78	3.38	2.7+/-0.8
BEACON2	14R	Variable_SynSep_v1	Variable_SynSep_v1	C8	17.65	15.38	20.67	17.9+/-2.7
BEACON2	14R	Variable_SynSep_v1	Variable_SynSep_v1	C10	21.01	16.73	22.31	20.0+/-2.9
BEACON2	14R	Variable_SynSep_v1	Variable_SynSep_v1	C12	4.07	3.4	5.26	4.2+/-0.9
BEACON2	14R	Variable_SynSep_v1	Variable_SynSep_v1	C16	1.43	1.81	3.47	2.2+/-1.1
BEACON2	14R	Variable_SynSep_v2	Variable_SynSep_v2	C5	2.69	2.9	2.74	2.78+/-0.11
BEACON2	14R	Variable_SynSep_v2	Variable_SynSep_v2	C6	3.07	3	2.97	3.01+/-0.05
BEACON2	14R	Variable_SynSep_v2	Variable_SynSep_v2	C8	21.13	20.5	17.52	19.7+/-1.9
BEACON2	14R	Variable_SynSep_v2	Variable_SynSep_v2	C10	24.48	23.61	19.43	22.5+/-2.7
BEACON2	14R	Variable_SynSep_v2	Variable_SynSep_v2	C12	5.39	6.25	3.94	5.2+/-1.2
BEACON2	14R	Variable_SynSep_v2	Variable_SynSep_v2	C16	4.27	4.48	2.52	3.8+/-1.1
BEACON2	14R	Variable_SynSep_v3	Variable_SynSep_v4	C5	2.53	2.56	2.85	2.65+/-0.18
BEACON2	14R	Variable_SynSep_v3	Variable_SynSep_v4	C6	2.98	3.61	2.63	3.1+/-0.5
BEACON2	14R	Variable_SynSep_v3	Variable_SynSep_v4	C8	21.8	21.08	24.74	22.5+/-1.9
BEACON2	14R	Variable_SynSep_v3	Variable_SynSep_v4	C10	24.88	22.56	28.81	25.4+/-3.2
BEACON2	14R	Variable_SynSep_v3	Variable_SynSep_v4	C12	5.6	4.99	5.08	5.22+/-0.33
BEACON2	14R	Variable_SynSep_v3	Variable_SynSep_v4	C16	3.61	1.97	2.35	2.6+/-0.9
BEACON2	14R	nt ctrl	nt ctrl	C5	2.22	2.32	2.32	2.29+/-0.06
BEACON2	14R	nt ctrl	nt ctrl	C6	2.73	3.22	2.69	2.88+/-0.30
BEACON2	14R	nt ctrl	nt ctrl	C8	1.66	2	1.71	1.79+/-0.18
BEACON2	14R	nt ctrl	nt ctrl	C10	2.63	3	2.52	2.72+/-0.25
BEACON2	14R	nt ctrl	nt ctrl	C12	0.2	0	0	0.07+/-0.12
BEACON2	14R	nt ctrl	nt ctrl	C16	1.53	2.22	3.27	2.3+/-0.9

## Sheet: Fig.2E and SupFig.6
BE system	gRNA ID	condition	target C	r1	r2	r3	mean/std
BEACON2	1R	3x gRNA	c3	1.75	1.28	1.36	1.46+/-0.25
BEACON2	1R	3x gRNA	c5	2.37	1.65	1.76	1.9+/-0.4
BEACON2	1R	3x gRNA	c6	5.88	7.66	8.5	7.3+/-1.3
BEACON2	1R	3x gRNA	c7	21.67	22.1	20.97	21.6+/-0.6
BEACON2	1R	3x gRNA	c8	39.8	39.94	36.89	38.9+/-1.7
BEACON2	1R	3x gRNA	c10	80.04	80.84	72.84	78+/-4
BEACON2	1R	3x gRNA	c13	4.31	4.43	4.01	4.25+/-0.22
BEACON2	1R	3x gRNA	c20	2.23	1.26	0.76	1.4+/-0.7
BEACON2	1R	6x gRNA	c3	1.69	1.93	1.56	1.73+/-0.19
BEACON2	1R	6x gRNA	c5	1.83	2.01	1.85	1.90+/-0.10
BEACON2	1R	6x gRNA	c6	7.46	8.12	6.39	7.3+/-0.9
BEACON2	1R	6x gRNA	c7	16.57	17.74	18.88	17.7+/-1.2
BEACON2	1R	6x gRNA	c8	30.67	32.32	32.02	31.7+/-0.9
BEACON2	1R	6x gRNA	c10	64.92	68.54	67.54	67.0+/-1.9
BEACON2	1R	6x gRNA	c13	4.39	4.23	4.02	4.21+/-0.19
BEACON2	1R	6x gRNA	c20	2.28	2.24	1.81	2.11+/-0.26
BEACON2	1R	9x gRNA	c3	2.24	1.6	2.65	2.2+/-0.5
BEACON2	1R	9x gRNA	c5	2.03	1.93	2.75	2.2+/-0.4
BEACON2	1R	9x gRNA	c6	7.41	5.58	4.21	5.7+/-1.6
BEACON2	1R	9x gRNA	c7	18.04	18.01	18.19	18.08+/-0.10
BEACON2	1R	9x gRNA	c8	33.99	31.57	34.52	33.4+/-1.6
BEACON2	1R	9x gRNA	c10	70.99	66.56	71.76	69.8+/-2.8
BEACON2	1R	9x gRNA	c13	6.27	3.56	4.28	4.7+/-1.4
BEACON2	1R	9x gRNA	c20	6.33	3.15	2.79	4.1+/-1.9
BEACON2	1R	12x gRNA	c3	0.93	1.91	1.49	1.4+/-0.5
BEACON2	1R	12x gRNA	c5	1.94	2.1	1.99	2.01+/-0.08
BEACON2	1R	12x gRNA	c6	7.66	4.84	3.27	5.3+/-2.2
BEACON2	1R	12x gRNA	c7	17.88	16.91	16.65	17.1+/-0.6
BEACON2	1R	12x gRNA	c8	27.89	32.1	30.78	30.3+/-2.2
BEACON2	1R	12x gRNA	c10	64.67	65.58	62.15	64.1+/-1.8
BEACON2	1R	12x gRNA	c13	3.58	3.51	3.27	3.45+/-0.16
BEACON2	1R	12x gRNA	c20	3.47	2.93	2.34	2.9+/-0.6
BEACON2	1R	16x gRNA	c3	2.42	1.22	1.17	1.6+/-0.7
BEACON2	1R	16x gRNA	c5	3.2	1.85	1.88	2.3+/-0.8
BEACON2	1R	16x gRNA	c6	5.91	7.93	6.12	6.7+/-1.1
BEACON2	1R	16x gRNA	c7	16.95	16.26	14.68	16.0+/-1.2
BEACON2	1R	16x gRNA	c8	31.2	25.9	27.84	28.3+/-2.7
BEACON2	1R	16x gRNA	c10	64.16	57.39	63.45	62+/-4
BEACON2	1R	16x gRNA	c13	4.24	3.31	3.75	3.8+/-0.5
BEACON2	1R	16x gRNA	c20	3.74	2.63	2.07	2.8+/-0.8
BEACON2	1R	nt ctrl	c3	2.13	1.64	2.15	1.97+/-0.29
BEACON2	1R	nt ctrl	c5	2.27	2.06	2	2.11+/-0.14
BEACON2	1R	nt ctrl	c6	6.6	5.44	5.32	5.8+/-0.7
BEACON2	1R	nt ctrl	c7	2.46	4.94	3.83	3.7+/-1.2
BEACON2	1R	nt ctrl	c8	4.75	5.01	4.28	4.7+/-0.4
BEACON2	1R	nt ctrl	c10	2.19	1.51	1.94	1.88+/-0.34
BEACON2	1R	nt ctrl	c13	4.3	3.89	3.81	4.00+/-0.26
BEACON2	1R	nt ctrl	c20	2.34	3.5	2.57	2.8+/-0.6
BEACON2	2R	3x gRNA	c1	3.61	4.61	1.47	3.2+/-1.6
BEACON2	2R	3x gRNA	c4	6.11	5.29	4.07	5.2+/-1.0
BEACON2	2R	3x gRNA	c8	13.3	12.79	17.52	14.5+/-2.6
BEACON2	2R	3x gRNA	c9	47.12	45.94	42.35	45.1+/-2.5
BEACON2	2R	3x gRNA	c10	45.69	45.94	43.61	45.1+/-1.3
BEACON2	2R	3x gRNA	c12	18.61	19.09	16.36	18.0+/-1.5
BEACON2	2R	3x gRNA	c17	4.51	4.28	4.27	4.35+/-0.14
BEACON2	2R	3x gRNA	c20	3.06	3.52	6.03	4.2+/-1.6
BEACON2	2R	6x gRNA	c1	2.51	3.94	4.84	3.8+/-1.2
BEACON2	2R	6x gRNA	c4	5.7	9.17	4.87	6.6+/-2.3
BEACON2	2R	6x gRNA	c8	8.06	13.47	12.09	11.2+/-2.8
BEACON2	2R	6x gRNA	c9	31.09	36.94	36.12	34.7+/-3.2
BEACON2	2R	6x gRNA	c10	31.44	34.77	31.31	32.5+/-2.0
BEACON2	2R	6x gRNA	c12	13.5	19.07	13.66	15.4+/-3.2
BEACON2	2R	6x gRNA	c17	3.29	6.3	6.35	5.3+/-1.8
BEACON2	2R	6x gRNA	c20	2.25	8.32	6.78	5.8+/-3.2
BEACON2	2R	9x gRNA	c1	4.78	5.99	1.94	4.2+/-2.1
BEACON2	2R	9x gRNA	c4	5.1	6.21	6.68	6.0+/-0.8
BEACON2	2R	9x gRNA	c8	9.65	10.16	10.04	9.95+/-0.27
BEACON2	2R	9x gRNA	c9	30.13	34.33	27.71	30.7+/-3.3
BEACON2	2R	9x gRNA	c10	29.35	32.21	30.16	30.6+/-1.5
BEACON2	2R	9x gRNA	c12	12.85	14.25	13.54	13.5+/-0.7
BEACON2	2R	9x gRNA	c17	5.52	4.95	5.18	5.22+/-0.29
BEACON2	2R	9x gRNA	c20	2.33	3.45	9.03	5+/-4
BEACON2	2R	12x gRNA	c1	2.28	0	2.73	1.7+/-1.5
BEACON2	2R	12x gRNA	c4	7.01	8.85	5.1	7.0+/-1.9
BEACON2	2R	12x gRNA	c8	10.42	9.9	6.38	8.9+/-2.2
BEACON2	2R	12x gRNA	c9	27.71	26.03	21.52	25.1+/-3.2
BEACON2	2R	12x gRNA	c10	24.45	25.63	22.53	24.2+/-1.6
BEACON2	2R	12x gRNA	c12	11.4	11.61	9.3	10.8+/-1.3
BEACON2	2R	12x gRNA	c17	1.93	4.47	2.9	3.1+/-1.3
BEACON2	2R	12x gRNA	c20	6.21	2.83	1.87	3.6+/-2.3
BEACON2	2R	16x gRNA	c1	2.62	1	3.26	2.3+/-1.2
BEACON2	2R	16x gRNA	c4	6.66	6.69	4.53	6.0+/-1.2
BEACON2	2R	16x gRNA	c8	6.75	8.02	6.97	7.2+/-0.7
BEACON2	2R	16x gRNA	c9	22.34	21.5	22.54	22.1+/-0.6
BEACON2	2R	16x gRNA	c10	22.24	18.83	22.59	21.2+/-2.1
BEACON2	2R	16x gRNA	c12	9.1	10.54	10.16	9.9+/-0.7
BEACON2	2R	16x gRNA	c17	3.44	2.07	3.03	2.8+/-0.7
BEACON2	2R	16x gRNA	c20	3.4	4.73	2.36	3.5+/-1.2
BEACON2	2R	nt ctrl	c1	5.5	3.79	5.35	4.9+/-0.9
BEACON2	2R	nt ctrl	c4	8.64	6.62	6.24	7.2+/-1.3
BEACON2	2R	nt ctrl	c8	4.3	2.05	1.67	2.7+/-1.4
BEACON2	2R	nt ctrl	c9	2.44	1.37	0.97	1.6+/-0.8
BEACON2	2R	nt ctrl	c10	3.34	0.87	1.05	1.8+/-1.4
BEACON2	2R	nt ctrl	c12	4.41	0.83	0.64	2.0+/-2.1
BEACON2	2R	nt ctrl	c17	8.69	3.38	4.02	5.4+/-2.9
BEACON2	2R	nt ctrl	c20	3.93	2.44	2.31	2.9+/-0.9
BEACON2	14R	3x gRNA	c5	3.64	2.92	9.037	5.2+/-3.3
BEACON2	14R	3x gRNA	c6	6.17	4.97	11.77	8+/-4
BEACON2	14R	3x gRNA	c8	80.1	77.74	69.492	76+/-6
BEACON2	14R	3x gRNA	c10	81.35	79.12	69.59	77+/-6
BEACON2	14R	3x gRNA	c12	20.45	20.07	23.063	21.2+/-1.6
BEACON2	14R	3x gRNA	c16	1.83	0.6	10.532	4+/-5
BEACON2	14R	6x gRNA	c5	2.94	6.46	5.94	5.1+/-1.9
BEACON2	14R	6x gRNA	c6	4	3.8	4.82	4.2+/-0.5
BEACON2	14R	6x gRNA	c8	62.26	65.47	66.22	64.6+/-2.1
BEACON2	14R	6x gRNA	c10	66.44	69.72	72.03	69.4+/-2.8
BEACON2	14R	6x gRNA	c12	11.01	11.7	11.58	11.4+/-0.4
BEACON2	14R	6x gRNA	c16	1.49	1.77	0	1.1+/-1.0
BEACON2	14R	9x gRNA	c5	2.22	2.22	3.66	2.7+/-0.8
BEACON2	14R	9x gRNA	c6	3.63	4.42	4.05	4.0+/-0.4
BEACON2	14R	9x gRNA	c8	64.47	64.57	66.36	65.1+/-1.1
BEACON2	14R	9x gRNA	c10	69.25	64.88	74.59	70+/-5
BEACON2	14R	9x gRNA	c12	12.61	10.31	13.37	12.1+/-1.6
BEACON2	14R	9x gRNA	c16	2.39	2.15	2.62	2.39+/-0.24
BEACON2	14R	12x gRNA	c5	2.43	3.3	2.41	2.7+/-0.5
BEACON2	14R	12x gRNA	c6	3.65	4.27	4.22	4.05+/-0.34
BEACON2	14R	12x gRNA	c8	60.45	60.28	61.39	60.7+/-0.6
BEACON2	14R	12x gRNA	c10	66.39	64.28	65.33	65.3+/-1.1
BEACON2	14R	12x gRNA	c12	9.22	11.88	11.92	11.0+/-1.5
BEACON2	14R	12x gRNA	c16	0.9	2	3.21	2.0+/-1.2
BEACON2	14R	16x gRNA	c5	3.61	3.3	2.18	3.0+/-0.8
BEACON2	14R	16x gRNA	c6	4.08	3.89	3.4	3.79+/-0.35
BEACON2	14R	16x gRNA	c8	62.37	53.05	56.09	57+/-5
BEACON2	14R	16x gRNA	c10	66.21	59.9	63.45	63.2+/-3.2
BEACON2	14R	16x gRNA	c12	12.06	11.45	11.51	11.67+/-0.34
BEACON2	14R	16x gRNA	c16	2.62	4.53	1.97	3.0+/-1.3
BEACON2	14R	nt ctrl	c5	2.52	2.08	1.64	2.1+/-0.4
BEACON2	14R	nt ctrl	c6	3.18	5.61	6.63	5.1+/-1.8
BEACON2	14R	nt ctrl	c8	2.5	1.32	1.22	1.7+/-0.7
BEACON2	14R	nt ctrl	c10	2.95	2.31	2.14	2.5+/-0.4
BEACON2	14R	nt ctrl	c12	0	2.18	3.69	2.0+/-1.9
BEACON2	14R	nt ctrl	c16	0	1.82	3.79	1.9+/-1.9
BEACON2	1P	6x gRNA	c9	46	45.3	45.93	45.7+/-0.4
BEACON2	1P	6x gRNA	c10	45	44	43.43	44.1+/-0.8
BEACON2	1P	6x gRNA	c12	9.5	9.4	11.82	10.2+/-1.4
BEACON2	1P	6x gRNA	c19	7.3	7.4	8.67	7.8+/-0.8
BEACON2	1P	9x gRNA	c9	41.26	41.2	41.3	41.25+/-0.05
BEACON2	1P	9x gRNA	c10	40	38.8	40.2	39.7+/-0.8
BEACON2	1P	9x gRNA	c12	9.32	8.8	8.9	9.01+/-0.28
BEACON2	1P	9x gRNA	c19	8.09	8.4	6.7	7.7+/-0.9
BEACON2	1P	12x gRNA	c9	37.7	35.52	32.56	35.3+/-2.6
BEACON2	1P	12x gRNA	c10	36.5	34.38	31.43	34.1+/-2.5
BEACON2	1P	12x gRNA	c12	9.9	9.41	8.68	9.3+/-0.6
BEACON2	1P	12x gRNA	c19	7.9	7.83	7.96	7.90+/-0.07
BEACON2	1P	16x gRNA	c9	31.13	32.2	31.89	31.7+/-0.6
BEACON2	1P	16x gRNA	c10	28.28	30.9	30.74	30.0+/-1.5
BEACON2	1P	16x gRNA	c12	9.31	8.8	9.49	9.2+/-0.4
BEACON2	1P	16x gRNA	c19	7.91	7.8	7.72	7.81+/-0.10
BEACON2	1P	nt ctrl	c9	4.83	5.43	4.55	4.9+/-0.4
BEACON2	1P	nt ctrl	c10	2.87	4.74	2.72	3.4+/-1.1
BEACON2	1P	nt ctrl	c12	9.53	9.44	8.42	9.1+/-0.6
BEACON2	1P	nt ctrl	c19	8.1	8.19	7.61	7.97+/-0.31
BEACON2	2P	6x gRNA	c1	6.46	6.27	7.08	6.6+/-0.4
BEACON2	2P	6x gRNA	c2	5.51	5.97	6.08	5.85+/-0.30
BEACON2	2P	6x gRNA	c7	7.48	7.49	8.26	7.7+/-0.4
BEACON2	2P	6x gRNA	c10	34.17	32.59	33.95	33.6+/-0.9
BEACON2	2P	6x gRNA	c15	4.36	4.43	4.53	4.44+/-0.09
BEACON2	2P	6x gRNA	c19	4.27	4.86	4.74	4.62+/-0.31
BEACON2	2P	9x gRNA	c1	6.97	6.77	6.67	6.80+/-0.15
BEACON2	2P	9x gRNA	c2	5.86	5.81	5.6	5.76+/-0.14
BEACON2	2P	9x gRNA	c7	7.01	6.91	7.88	7.3+/-0.5
BEACON2	2P	9x gRNA	c10	27.84	25.22	28.48	27.2+/-1.7
BEACON2	2P	9x gRNA	c15	4.44	4.32	4.26	4.34+/-0.09
BEACON2	2P	9x gRNA	c19	4.6	4.23	4.79	4.54+/-0.28
BEACON2	2P	12x gRNA	c1	7.05	7.42	11.3	8.6+/-2.4
BEACON2	2P	12x gRNA	c2	5.97	6.26	5.42	5.9+/-0.4
BEACON2	2P	12x gRNA	c7	7.52	7.35	6.86	7.24+/-0.34
BEACON2	2P	12x gRNA	c10	24.16	21.17	19.48	21.6+/-2.4
BEACON2	2P	12x gRNA	c15	4.34	4.09	3.63	4.0+/-0.4
BEACON2	2P	12x gRNA	c19	4.25	4.03	4.16	4.15+/-0.11
BEACON2	2P	16x gRNA	c1	6.6	8.52	6.91	7.3+/-1.0
BEACON2	2P	16x gRNA	c2	5.93	6.86	5.66	6.1+/-0.6
BEACON2	2P	16x gRNA	c7	7.37	7.44	7.25	7.35+/-0.10
BEACON2	2P	16x gRNA	c10	18.86	20.92	21.47	20.4+/-1.4
BEACON2	2P	16x gRNA	c15	3.88	4.5	4.05	4.14+/-0.32
BEACON2	2P	16x gRNA	c19	4.86	4.59	4.11	4.5+/-0.4
BEACON2	2P	nt ctrl	c1	6.98	5.82	5.84	6.2+/-0.7
BEACON2	2P	nt ctrl	c2	5.1	4.95	5.14	5.06+/-0.10
BEACON2	2P	nt ctrl	c7	6.3	7.24	6.53	6.7+/-0.5
BEACON2	2P	nt ctrl	c10	5.89	1.99	5.67	4.5+/-2.2
BEACON2	2P	nt ctrl	c15	3.32	2.89	3.23	3.15+/-0.23
BEACON2	2P	nt ctrl	c19	3.54	3.54	3.24	3.44+/-0.17
BEACON2	3P	6x gRNA	c4	1.68	1.73	1.62	1.68+/-0.06
BEACON2	3P	6x gRNA	c5	1.93	2.36	3.73	2.7+/-0.9
BEACON2	3P	6x gRNA	c9	39.48	39.61	39.74	39.61+/-0.13
BEACON2	3P	6x gRNA	c10	51.31	53.98	52.75	52.7+/-1.3
BEACON2	3P	6x gRNA	c11	47.65	48.2	47.19	47.7+/-0.5
BEACON2	3P	6x gRNA	c12	29.76	30.49	30.67	30.3+/-0.5
BEACON2	3P	6x gRNA	c13	9.3	9.11	7.64	8.7+/-0.9
BEACON2	3P	6x gRNA	c15	2.2	1.61	1.97	1.93+/-0.30
BEACON2	3P	6x gRNA	c19	1.75	0.88	1.39	1.3+/-0.4
BEACON2	3P	9x gRNA	c4	1.77	1.78	1.26	1.60+/-0.30
BEACON2	3P	9x gRNA	c5	3.56	2.5	2.6	2.9+/-0.6
BEACON2	3P	9x gRNA	c9	32.43	32.63	34.64	33.2+/-1.2
BEACON2	3P	9x gRNA	c10	44.87	44.18	48.24	45.8+/-2.2
BEACON2	3P	9x gRNA	c11	38.64	37.8	41.47	39.3+/-1.9
BEACON2	3P	9x gRNA	c12	19.75	20.1	20.71	20.2+/-0.5
BEACON2	3P	9x gRNA	c13	6.38	5.89	6.13	6.13+/-0.25
BEACON2	3P	9x gRNA	c15	1.67	2.02	1.81	1.83+/-0.18
BEACON2	3P	9x gRNA	c19	0	1.76	0.64	0.8+/-0.9
BEACON2	3P	12x gRNA	c4	1.42	1.83	1.28	1.51+/-0.29
BEACON2	3P	12x gRNA	c5	2.92	3.7	3.54	3.4+/-0.4
BEACON2	3P	12x gRNA	c9	26.61	23.98	22.38	24.3+/-2.1
BEACON2	3P	12x gRNA	c10	38.95	35.95	35.19	36.7+/-2.0
BEACON2	3P	12x gRNA	c11	32.6	29.84	29.62	30.7+/-1.7
BEACON2	3P	12x gRNA	c12	15.72	13.18	13.68	14.2+/-1.3
BEACON2	3P	12x gRNA	c13	3.93	4.65	3.9	4.2+/-0.4
BEACON2	3P	12x gRNA	c15	2	1.7	2.24	1.98+/-0.27
BEACON2	3P	12x gRNA	c19	1.02	1.84	2.24	1.7+/-0.6
BEACON2	3P	16x gRNA	c4	1.43	1.49	1.65	1.52+/-0.11
BEACON2	3P	16x gRNA	c5	3.55	3.32	3.12	3.33+/-0.22
BEACON2	3P	16x gRNA	c9	23.09	24.19	26.81	24.7+/-1.9
BEACON2	3P	16x gRNA	c10	34.88	34.36	35.88	35.0+/-0.8
BEACON2	3P	16x gRNA	c11	28.81	28.57	31.03	29.5+/-1.4
BEACON2	3P	16x gRNA	c12	13.63	14.26	14.96	14.3+/-0.7
BEACON2	3P	16x gRNA	c13	3.94	4.31	4.66	4.3+/-0.4
BEACON2	3P	16x gRNA	c15	2.22	2.26	2.08	2.19+/-0.09
BEACON2	3P	16x gRNA	c19	1.38	2.31	1.79	1.8+/-0.5
BEACON2	3P	nt ctrl	c4	1.26	1.51	1.6	1.46+/-0.18
BEACON2	3P	nt ctrl	c5	3.08	2.59	3.58	3.1+/-0.5
BEACON2	3P	nt ctrl	c9	2.97	3.06	2.56	2.86+/-0.27
BEACON2	3P	nt ctrl	c10	3.2	3.13	2.99	3.11+/-0.11
BEACON2	3P	nt ctrl	c11	0	3.43	2.85	2.1+/-1.8
BEACON2	3P	nt ctrl	c12	4.04	3.6	0	2.5+/-2.2
BEACON2	3P	nt ctrl	c13	3.54	3.59	2.79	3.3+/-0.4
BEACON2	3P	nt ctrl	c15	2.17	2	2.48	2.22+/-0.24
BEACON2	3P	nt ctrl	c19	2.34	2.68	3.11	2.7+/-0.4
BEACON2	1C	9x gRNA	c6	4.15	3.73	2.94	3.6+/-0.6
BEACON2	1C	9x gRNA	c7	6.27	5.07	5.36	5.6+/-0.6
BEACON2	1C	9x gRNA	c8	3.84	3.71	4.21	3.92+/-0.26
BEACON2	1C	9x gRNA	c9	9.23	8.4	9.77	9.1+/-0.7
BEACON2	1C	9x gRNA	c16	5.11	5.59	5.41	5.37+/-0.24
BEACON2	1C	9x gRNA	c19	5.08	5.57	5.51	5.39+/-0.27
BEACON2	1C	12x gRNA	c6	2.61	2.3	2.64	2.52+/-0.19
BEACON2	1C	12x gRNA	c7	6.55	6.4	6.09	6.35+/-0.23
BEACON2	1C	12x gRNA	c8	3.45	3.5	3.08	3.34+/-0.23
BEACON2	1C	12x gRNA	c9	6.94	8.21	7.55	7.6+/-0.6
BEACON2	1C	12x gRNA	c16	4.88	6.14	5.56	5.5+/-0.6
BEACON2	1C	12x gRNA	c19	5.11	5.98	6.18	5.8+/-0.6
BEACON2	1C	16x gRNA	c6	2.98	2.43	2.98	2.80+/-0.32
BEACON2	1C	16x gRNA	c7	5.62	5.75	5.53	5.63+/-0.11
BEACON2	1C	16x gRNA	c8	2.99	2.32	3.41	2.9+/-0.5
BEACON2	1C	16x gRNA	c9	6.91	6.5	7.22	6.9+/-0.4
BEACON2	1C	16x gRNA	c16	5.5	5.11	6.26	5.6+/-0.6
BEACON2	1C	16x gRNA	c19	6.01	5.29	6.48	5.9+/-0.6
BEACON2	1C	10x gRNA	c6	4.05	5.04	3.99	4.4+/-0.6
BEACON2	1C	10x gRNA	c7	6.44	7.43	7.19	7.0+/-0.5
BEACON2	1C	10x gRNA	c8	5.56	7.46	5.14	6.1+/-1.2
BEACON2	1C	10x gRNA	c9	14.94	15.32	13.02	14.4+/-1.2
BEACON2	1C	10x gRNA	c16	5.74	5.45	5.52	5.57+/-0.15
BEACON2	1C	10x gRNA	c19	5.93	7.59	6.39	6.6+/-0.9
BEACON2	1C	nt ctrl	c6	5.12	3.93	4.07	4.4+/-0.7
BEACON2	1C	nt ctrl	c7	5.04	5.03	5.82	5.3+/-0.5
BEACON2	1C	nt ctrl	c8	3.31	2.9	0	2.1+/-1.8
BEACON2	1C	nt ctrl	c9	4.3	4.6	4.47	4.46+/-0.15
BEACON2	1C	nt ctrl	c16	4.85	5.34	5.46	5.22+/-0.32
BEACON2	1C	nt ctrl	c19	5.79	5.98	5.97	5.91+/-0.11
BEACON2	2C	9x gRNA	c4	2.84	2.19	3.66	2.9+/-0.7
BEACON2	2C	9x gRNA	c7	6.24	6.01	7.46	6.6+/-0.8
BEACON2	2C	9x gRNA	c10	37.97	38.76	40.57	39.1+/-1.3
BEACON2	2C	9x gRNA	c14	5.29	2.3	3.3	3.6+/-1.5
BEACON2	2C	9x gRNA	c15	5.2	0	0	1.7+/-3.0
BEACON2	2C	12x gRNA	c4	4.09	2.17	1.79	2.7+/-1.2
BEACON2	2C	12x gRNA	c7	7.82	9.08	7.5	8.1+/-0.8
BEACON2	2C	12x gRNA	c10	30.71	27.67	25.63	28.0+/-2.6
BEACON2	2C	12x gRNA	c14	3.64	2.02	1.83	2.5+/-1.0
BEACON2	2C	12x gRNA	c15	6.84	5.76	0	4+/-4
BEACON2	2C	16x gRNA	c4	4.95	4.37	3.14	4.2+/-0.9
BEACON2	2C	16x gRNA	c7	10.27	9.32	6.42	8.7+/-2.0
BEACON2	2C	16x gRNA	c10	24.28	25.71	26.58	25.5+/-1.2
BEACON2	2C	16x gRNA	c14	2.3	2.21	3.37	2.6+/-0.6
BEACON2	2C	16x gRNA	c15	8.39	7.27	0	5+/-5
BEACON2	2C	10x gRNA	c4	2.43	0	4.91	2.4+/-2.5
BEACON2	2C	10x gRNA	c7	7.97	8.77	8.39	8.4+/-0.4
BEACON2	2C	10x gRNA	c10	50.52	47	43.09	47+/-4
BEACON2	2C	10x gRNA	c14	3.61	6.54	3.24	4.5+/-1.8
BEACON2	2C	10x gRNA	c15	4.85	0	0	1.6+/-2.8
BEACON2	2C	nt ctrl	c4	1.47	4.46	0.37	2.1+/-2.1
BEACON2	2C	nt ctrl	c7	4.1	4.46	4.15	4.24+/-0.20
BEACON2	2C	nt ctrl	c10	5.57	4.41	5.5	5.2+/-0.7
BEACON2	2C	nt ctrl	c14	3.48	2.1	3.09	2.9+/-0.7
BEACON2	2C	nt ctrl	c15	3.44	4.98	0	2.8+/-2.5
BEACON2	3C	9x gRNA	c6	3.8	3.92	3.09	3.6+/-0.4
BEACON2	3C	9x gRNA	c7	3.12	3.15	1.95	2.7+/-0.7
BEACON2	3C	9x gRNA	c8	5.29	5.48	4.8	5.19+/-0.35
BEACON2	3C	9x gRNA	c10	16.43	16.02	15.3	15.9+/-0.6
BEACON2	3C	9x gRNA	c15	6.34	6.43	8.43	7.1+/-1.2
BEACON2	3C	9x gRNA	c16	5.45	5.43	5.93	5.60+/-0.28
BEACON2	3C	9x gRNA	c19	4.84	4.56	5.3	4.9+/-0.4
BEACON2	3C	12x gRNA	c6	3.63	2.01	1.82	2.5+/-1.0
BEACON2	3C	12x gRNA	c7	1.74	0.67	0	0.8+/-0.9
BEACON2	3C	12x gRNA	c8	5.18	4.35	4.12	4.5+/-0.6
BEACON2	3C	12x gRNA	c10	8.02	0	8.69	6+/-5
BEACON2	3C	12x gRNA	c15	9.48	12.64	12	11.4+/-1.7
BEACON2	3C	12x gRNA	c16	7.4	10.08	9.77	9.1+/-1.5
BEACON2	3C	12x gRNA	c19	5.94	5.06	5.59	5.5+/-0.4
BEACON2	3C	16x gRNA	c6	2.26	2.56	2.79	2.54+/-0.27
BEACON2	3C	16x gRNA	c7	3.19	2.38	0	1.9+/-1.7
BEACON2	3C	16x gRNA	c8	3.43	3.65	4.22	3.8+/-0.4
BEACON2	3C	16x gRNA	c10	3.53	3.03	4.88	3.8+/-1.0
BEACON2	3C	16x gRNA	c15	13.81	12.03	8.29	11.4+/-2.8
BEACON2	3C	16x gRNA	c16	11.75	10.27	6.21	9.4+/-2.9
BEACON2	3C	16x gRNA	c19	8.17	6.76	4.76	6.6+/-1.7
BEACON2	3C	10x gRNA	c6	3.29	3.22	3.57	3.36+/-0.19
BEACON2	3C	10x gRNA	c7	2.62	3.31	3.71	3.2+/-0.6
BEACON2	3C	10x gRNA	c8	5.59	5.48	5.01	5.36+/-0.31
BEACON2	3C	10x gRNA	c10	22.28	20.63	21.63	21.5+/-0.8
BEACON2	3C	10x gRNA	c15	6.58	8.43	7.36	7.5+/-0.9
BEACON2	3C	10x gRNA	c16	5.11	6.51	4.13	5.2+/-1.2
BEACON2	3C	10x gRNA	c19	4.49	3.64	6.66	4.9+/-1.6
BEACON2	3C	nt ctrl	c6	3.72	4.04	4.02	3.93+/-0.18
BEACON2	3C	nt ctrl	c7	4.1	3.62	3.16	3.6+/-0.5
BEACON2	3C	nt ctrl	c8	4.63	4.16	4.4	4.40+/-0.24
BEACON2	3C	nt ctrl	c10	3.02	3.37	3.08	3.16+/-0.19
BEACON2	3C	nt ctrl	c15	5.18	6.94	6.17	6.1+/-0.9
BEACON2	3C	nt ctrl	c16	4.07	5.05	4.54	4.6+/-0.5
BEACON2	3C	nt ctrl	c19	4.42	5.2	4.64	4.8+/-0.4
BEACON2	1V	12x gRNA	c2	2.87	3.99	2.74	3.2+/-0.7
BEACON2	1V	12x gRNA	c5	4.51	6.39	4.46	5.1+/-1.1
BEACON2	1V	12x gRNA	c7	14.93	14.09	12.6	13.9+/-1.2
BEACON2	1V	12x gRNA	c9	6.37	6.8	6.1	6.42+/-0.35
BEACON2	1V	12x gRNA	c11	5.21	5.99	5.58	5.6+/-0.4
BEACON2	1V	12x gRNA	c13	0.49	0.65	0.11	0.42+/-0.28
BEACON2	1V	12x gRNA	c14	0.38	2.18	1.74	1.4+/-0.9
BEACON2	1V	12x gRNA	c15	1.17	0	1.62	0.9+/-0.8
BEACON2	1V	12x gRNA	c17	2.26	0	1.78	1.3+/-1.2
BEACON2	1V	12x gRNA	c19	0.84	2.5	0.84	1.4+/-1.0
BEACON2	1V	16x gRNA	c2	2.99	3.23	3.688	3.30+/-0.35
BEACON2	1V	16x gRNA	c5	4.5	5.96	6.618	5.7+/-1.1
BEACON2	1V	16x gRNA	c7	10.44	12.14	13.85	12.1+/-1.7
BEACON2	1V	16x gRNA	c9	4.39	5.29	5.753	5.1+/-0.7
BEACON2	1V	16x gRNA	c11	3.49	3.85	4.77	4.0+/-0.7
BEACON2	1V	16x gRNA	c13	0.69	0.93	1.158	0.93+/-0.23
BEACON2	1V	16x gRNA	c14	0	1.58	1.705	1.1+/-1.0
BEACON2	1V	16x gRNA	c15	0.92	1.32	1.341	1.19+/-0.24
BEACON2	1V	16x gRNA	c17	0.68	1.08	1.701	1.2+/-0.5
BEACON2	1V	16x gRNA	c19	0.66	0.52	0.985	0.72+/-0.24
BEACON2	1V	10x gRNA	c2	3.8	1.76	3.42	3.0+/-1.1
BEACON2	1V	10x gRNA	c5	3.83	3.69	3.83	3.78+/-0.08
BEACON2	1V	10x gRNA	c7	26.21	24.64	20.9	23.9+/-2.7
BEACON2	1V	10x gRNA	c9	15.03	12.87	10.87	12.9+/-2.1
BEACON2	1V	10x gRNA	c11	11.9	13.11	9.34	11.4+/-1.9
BEACON2	1V	10x gRNA	c13	0.27	0.31	1.34	0.6+/-0.6
BEACON2	1V	10x gRNA	c14	0.22	1.64	2.41	1.4+/-1.1
BEACON2	1V	10x gRNA	c15	0.28	0	0.23	0.17+/-0.15
BEACON2	1V	10x gRNA	c17	3.52	1.72	1.51	2.2+/-1.1
BEACON2	1V	10x gRNA	c19	1.2	0.32	2.37	1.3+/-1.0
BEACON2	1V	7x gRNA	c2	3.53	2.55	2.6	2.9+/-0.6
BEACON2	1V	7x gRNA	c5	3.44	4.34	2.98	3.6+/-0.7
BEACON2	1V	7x gRNA	c7	34.23	31.12	31.5	32.3+/-1.7
BEACON2	1V	7x gRNA	c9	21.57	20.37	18.75	20.2+/-1.4
BEACON2	1V	7x gRNA	c11	17.18	17.53	15.33	16.7+/-1.2
BEACON2	1V	7x gRNA	c13	1.33	0	1.34	0.9+/-0.8
BEACON2	1V	7x gRNA	c14	0.63	0	0	0.2+/-0.4
BEACON2	1V	7x gRNA	c15	0	0.93	0	0.3+/-0.5
BEACON2	1V	7x gRNA	c17	3.05	3.28	2.63	2.99+/-0.33
BEACON2	1V	7x gRNA	c19	0.56	1.08	0.38	0.7+/-0.4
BEACON2	1V	nt ctrl	c2	3.36	3.31	5.337	4.0+/-1.2
BEACON2	1V	nt ctrl	c5	4.27	3.86	5.256	4.5+/-0.7
BEACON2	1V	nt ctrl	c7	8.69	9.02	10.574	9.4+/-1.0
BEACON2	1V	nt ctrl	c9	0.49	0.76	1.993	1.1+/-0.8
BEACON2	1V	nt ctrl	c11	0.75	1.36	1.452	1.2+/-0.4
BEACON2	1V	nt ctrl	c13	0.74	1.09	1.515	1.1+/-0.4
BEACON2	1V	nt ctrl	c14	0	1.38	1.505	1.0+/-0.8
BEACON2	1V	nt ctrl	c15	0	1.04	1.411	0.8+/-0.7
BEACON2	1V	nt ctrl	c17	0.69	0.96	1.812	1.2+/-0.6
BEACON2	1V	nt ctrl	c19	0	1.27	2.066	1.1+/-1.0
BEACON2	2V	12x gRNA	c8	2.22	3	2.87	2.7+/-0.4
BEACON2	2V	12x gRNA	c9	6.4	7.17	6.47	6.7+/-0.4
BEACON2	2V	12x gRNA	c11	1.75	2.97	3.28	2.7+/-0.8
BEACON2	2V	12x gRNA	c12	1.93	3.53	2.58	2.7+/-0.8
BEACON2	2V	12x gRNA	c17	1.83	3.05	1.13	2.0+/-1.0
BEACON2	2V	12x gRNA	c19	2.68	3.45	1.92	2.7+/-0.8
BEACON2	2V	16x gRNA	c8	2.87	2.96	3.21	3.01+/-0.18
BEACON2	2V	16x gRNA	c9	5.04	5.78	6.81	5.9+/-0.9
BEACON2	2V	16x gRNA	c11	2.52	3.52	4.3	3.4+/-0.9
BEACON2	2V	16x gRNA	c12	2.23	2.99	3.42	2.9+/-0.6
BEACON2	2V	16x gRNA	c17	2	2.46	2.99	2.5+/-0.5
BEACON2	2V	16x gRNA	c19	1.12	1.75	2.58	1.8+/-0.7
BEACON2	2V	10x gRNA	c8	5.28	2.78	4.18	4.1+/-1.3
BEACON2	2V	10x gRNA	c9	12.82	11.1	10.16	11.4+/-1.3
BEACON2	2V	10x gRNA	c11	5.11	3.83	4.22	4.4+/-0.7
BEACON2	2V	10x gRNA	c12	4.14	3.75	2.96	3.6+/-0.6
BEACON2	2V	10x gRNA	c17	3.96	2.94	2.74	3.2+/-0.7
BEACON2	2V	10x gRNA	c19	2.18	2.97	2.75	2.6+/-0.4
BEACON2	2V	7x gRNA	c8	5.24	4.12	4.08	4.5+/-0.7
BEACON2	2V	7x gRNA	c9	13.67	14.3	13.01	13.7+/-0.6
BEACON2	2V	7x gRNA	c11	4.92	4.66	5.19	4.92+/-0.27
BEACON2	2V	7x gRNA	c12	3.66	3.39	3.56	3.54+/-0.14
BEACON2	2V	7x gRNA	c17	2.24	1.02	1.07	1.4+/-0.7
BEACON2	2V	7x gRNA	c19	2.12	1.17	0.84	1.4+/-0.7
BEACON2	2V	nt ctrl	c8	3.63	2.56	1.8	2.7+/-0.9
BEACON2	2V	nt ctrl	c9	5.28	3.43	2.58	3.8+/-1.4
BEACON2	2V	nt ctrl	c11	1.44	2.4	2.22	2.0+/-0.5
BEACON2	2V	nt ctrl	c12	3.12	3.09	1.77	2.7+/-0.8
BEACON2	2V	nt ctrl	c17	2.21	3.43	2.04	2.6+/-0.8
BEACON2	2V	nt ctrl	c19	1.24	2.59	1.11	1.6+/-0.8
BEACON2	3V	12x gRNA	c1	1.13	0	0	0.4+/-0.7
BEACON2	3V	12x gRNA	c7	4.38	5.9	5.88	5.4+/-0.9
BEACON2	3V	12x gRNA	c8	0.76	0	0	0.3+/-0.4
BEACON2	3V	12x gRNA	c10	5.87	5.94	4.38	5.4+/-0.9
BEACON2	3V	16x gRNA	c1	0.32	3.37	1.67	1.8+/-1.5
BEACON2	3V	16x gRNA	c7	3.91	4.51	5.57	4.7+/-0.8
BEACON2	3V	16x gRNA	c8	0	0	0	0.0+/-0
BEACON2	3V	16x gRNA	c10	1.77	2.24	8.38	4+/-4
BEACON2	3V	10x gRNA	c1	2	2.63	1.34	2.0+/-0.6
BEACON2	3V	10x gRNA	c7	5.5	4.68	4.65	4.9+/-0.5
BEACON2	3V	10x gRNA	c8	0	1.38	0	0.5+/-0.8
BEACON2	3V	10x gRNA	c10	9	10.52	9.36	9.6+/-0.8
BEACON2	3V	7x gRNA	c1	0.67	0	0	0.2+/-0.4
BEACON2	3V	7x gRNA	c7	6.9	8.08	7.46	7.5+/-0.6
BEACON2	3V	7x gRNA	c8	3.32	3.17	3.32	3.27+/-0.09
BEACON2	3V	7x gRNA	c10	20.25	19.37	18.69	19.4+/-0.8
BEACON2	3V	nt ctrl	c1	1.051	0.93	2.27	1.4+/-0.7
BEACON2	3V	nt ctrl	c7	4.486	4.69	5.1	4.76+/-0.31
BEACON2	3V	nt ctrl	c8	0	0	1.36	0.5+/-0.8
BEACON2	3V	nt ctrl	c10	0.76	9.3	0.91	4+/-5
BEACON2	1DN	16x gRNA	c1	1.39	2.52	2.22	2.0+/-0.6
BEACON2	1DN	16x gRNA	c2	3.12	2.78	4.21	3.4+/-0.7
BEACON2	1DN	16x gRNA	c4	1.62	1.73	1.55	1.63+/-0.09
BEACON2	1DN	16x gRNA	c6	3.42	3.21	4.2	3.6+/-0.5
BEACON2	1DN	16x gRNA	c8	2.26	4.25	4.55	3.7+/-1.2
BEACON2	1DN	16x gRNA	c9	4.23	7.35	7.44	6.3+/-1.8
BEACON2	1DN	16x gRNA	c12	4.57	4.14	4.91	4.5+/-0.4
BEACON2	1DN	16x gRNA	c14	2.88	2.87	3.71	3.2+/-0.5
BEACON2	1DN	10x gRNA	c1	2.03	2.89	3.89	2.9+/-0.9
BEACON2	1DN	10x gRNA	c2	2.93	3.72	2.49	3.0+/-0.6
BEACON2	1DN	10x gRNA	c4	1.04	1.91	1.42	1.5+/-0.4
BEACON2	1DN	10x gRNA	c6	3.25	3.7	2.94	3.3+/-0.4
BEACON2	1DN	10x gRNA	c8	9.67	10.02	9.57	9.75+/-0.24
BEACON2	1DN	10x gRNA	c9	19.27	20.55	14.74	18.2+/-3.1
BEACON2	1DN	10x gRNA	c12	5.6	7.55	3.76	5.6+/-1.9
BEACON2	1DN	10x gRNA	c14	4.62	6.22	4.56	5.1+/-0.9
BEACON2	1DN	7x gRNA	c1	1.47	1.96	2.66	2.0+/-0.6
BEACON2	1DN	7x gRNA	c2	2.13	2	1.66	1.93+/-0.24
BEACON2	1DN	7x gRNA	c4	0.59	0.46	0.6	0.55+/-0.08
BEACON2	1DN	7x gRNA	c6	2.39	2.08	2.19	2.22+/-0.16
BEACON2	1DN	7x gRNA	c8	16.82	17.54	19.89	18.1+/-1.6
BEACON2	1DN	7x gRNA	c9	34.17	35.11	37.52	35.6+/-1.7
BEACON2	1DN	7x gRNA	c12	4.9	3.37	3.62	4.0+/-0.8
BEACON2	1DN	7x gRNA	c14	6.36	6.28	8.36	7.0+/-1.2
BEACON2	1DN	4x gRNA	c1	2.32	2.08	2.44	2.28+/-0.18
BEACON2	1DN	4x gRNA	c2	1.4	1.52	1.36	1.43+/-0.08
BEACON2	1DN	4x gRNA	c4	0.53	0.52	0.82	0.62+/-0.17
BEACON2	1DN	4x gRNA	c6	1.55	1.51	1.53	1.530+/-0.020
BEACON2	1DN	4x gRNA	c8	25.75	26.41	27.84	26.7+/-1.1
BEACON2	1DN	4x gRNA	c9	48.16	47.38	47.11	47.5+/-0.5
BEACON2	1DN	4x gRNA	c12	3.38	3.32	3.39	3.36+/-0.04
BEACON2	1DN	4x gRNA	c14	10.19	10.13	9.84	10.05+/-0.19
BEACON2	1DN	nt ctrl	c1	2.66	2.62	1.79	2.4+/-0.5
BEACON2	1DN	nt ctrl	c2	4.2	3.53	3.61	3.8+/-0.4
BEACON2	1DN	nt ctrl	c4	2.48	1.91	2.08	2.16+/-0.29
BEACON2	1DN	nt ctrl	c6	3.34	2.97	3.06	3.12+/-0.19
BEACON2	1DN	nt ctrl	c8	2.31	2.8	2.47	2.53+/-0.25
BEACON2	1DN	nt ctrl	c9	4.05	3.66	3.65	3.79+/-0.23
BEACON2	1DN	nt ctrl	c12	4.63	3.85	4.23	4.2+/-0.4
BEACON2	1DN	nt ctrl	c14	3.51	3.12	3.03	3.22+/-0.26
BEACON2	2DN	16x gRNA	c10	8.11	5.31	5.94	6.5+/-1.5
BEACON2	2DN	16x gRNA	c14	1.41	2.62	2.94	2.3+/-0.8
BEACON2	2DN	16x gRNA	c16	1.25	3.25	2.01	2.2+/-1.0
BEACON2	2DN	16x gRNA	c17	3.17	2.44	2.09	2.6+/-0.6
BEACON2	2DN	10x gRNA	c10	19.24	18.69	17.15	18.4+/-1.1
BEACON2	2DN	10x gRNA	c14	2.92	2.79	3.06	2.92+/-0.14
BEACON2	2DN	10x gRNA	c16	1.96	1.68	2.39	2.0+/-0.4
BEACON2	2DN	10x gRNA	c17	2.07	2.13	3.4	2.5+/-0.8
BEACON2	2DN	7x gRNA	c10	34.64	36.03	38.41	36.4+/-1.9
BEACON2	2DN	7x gRNA	c14	2.96	2.33	2.43	2.57+/-0.34
BEACON2	2DN	7x gRNA	c16	1.46	1.36	3.26	2.0+/-1.1
BEACON2	2DN	7x gRNA	c17	1.09	1.61	3.55	2.1+/-1.3
BEACON2	2DN	4x gRNA	c10	43.77	44.76	45.78	44.8+/-1.0
BEACON2	2DN	4x gRNA	c14	2.6	2.93	3.02	2.85+/-0.22
BEACON2	2DN	4x gRNA	c16	1.24	1.73	1.75	1.57+/-0.29
BEACON2	2DN	4x gRNA	c17	1.44	1.28	1.6	1.44+/-0.16
BEACON2	2DN	nt ctrl	c10	1.64	1.48	1.29	1.47+/-0.18
BEACON2	2DN	nt ctrl	c14	4.06	3.15	3.45	3.6+/-0.5
BEACON2	2DN	nt ctrl	c16	1.92	1.63	1.9	1.82+/-0.16
BEACON2	2DN	nt ctrl	c17	1.98	1.7	1.71	1.80+/-0.16
BEACON2	1DY	16x gRNA	c5	4.48	2.5	0	2.3+/-2.2
BEACON2	1DY	16x gRNA	c7	8.56	8.93	7.78	8.4+/-0.6
BEACON2	1DY	16x gRNA	c10	27.56	27.89	27.76	27.74+/-0.17
BEACON2	1DY	16x gRNA	c16	7.92	7.66	8.78	8.1+/-0.6
BEACON2	1DY	16x gRNA	c20	4.68	4.65	4.44	4.59+/-0.13
BEACON2	1DY	10x gRNA	c5	2.32	4.76	2.66	3.2+/-1.3
BEACON2	1DY	10x gRNA	c7	10.61	10.21	12.35	11.1+/-1.1
BEACON2	1DY	10x gRNA	c10	53.8	51.47	52.68	52.6+/-1.2
BEACON2	1DY	10x gRNA	c16	8.36	7.85	10.91	9.0+/-1.6
BEACON2	1DY	10x gRNA	c20	4.64	3.65	2.32	3.5+/-1.2
BEACON2	1DY	7x gRNA	c5	2.97	3.25	3.16	3.13+/-0.14
BEACON2	1DY	7x gRNA	c7	13.66	14.63	15.43	14.6+/-0.9
BEACON2	1DY	7x gRNA	c10	62.24	64.03	65.07	63.8+/-1.4
BEACON2	1DY	7x gRNA	c16	9.14	8.42	10.14	9.2+/-0.9
BEACON2	1DY	7x gRNA	c20	4.34	4.04	4.74	4.37+/-0.35
BEACON2	1DY	4x gRNA	c5	3.43	6.72	2.58	4.2+/-2.2
BEACON2	1DY	4x gRNA	c7	18.08	19.46	18.18	18.6+/-0.8
BEACON2	1DY	4x gRNA	c10	66.4	68.59	67.59	67.5+/-1.1
BEACON2	1DY	4x gRNA	c16	7.93	8.41	8.21	8.18+/-0.24
BEACON2	1DY	4x gRNA	c20	4.73	3.99	5.48	4.7+/-0.7
BEACON2	1DY	nt ctrl	c5	4.579	4.57	1.72	3.6+/-1.6
BEACON2	1DY	nt ctrl	c7	9.256	8.71	8.55	8.8+/-0.4
BEACON2	1DY	nt ctrl	c10	4.157	4.61	4.12	4.30+/-0.27
BEACON2	1DY	nt ctrl	c16	9.197	9.4	8.81	9.14+/-0.30
BEACON2	1DY	nt ctrl	c20	4.108	4.05	4.38	4.18+/-0.18
BEACON2	2DY	16x gRNA	c1	8.54	8.05	9.76	8.8+/-0.9
BEACON2	2DY	16x gRNA	c6	8.02	7.52	8.96	8.2+/-0.7
BEACON2	2DY	16x gRNA	c8	5.2	5.55	7.53	6.1+/-1.3
BEACON2	2DY	16x gRNA	c12	5.26	5.57	7.92	6.2+/-1.5
BEACON2	2DY	10x gRNA	c1	7.93	7.56	10.412	8.6+/-1.6
BEACON2	2DY	10x gRNA	c6	9.54	8.85	12.816	10.4+/-2.1
BEACON2	2DY	10x gRNA	c8	7.26	5.73	7.257	6.7+/-0.9
BEACON2	2DY	10x gRNA	c12	9.84	8.96	11.124	10.0+/-1.1
BEACON2	2DY	7x gRNA	c1	8.17	7.76	9.07	8.3+/-0.7
BEACON2	2DY	7x gRNA	c6	10.37	9.4	11.37	10.4+/-1.0
BEACON2	2DY	7x gRNA	c8	7.02	7.51	7.45	7.33+/-0.27
BEACON2	2DY	7x gRNA	c12	14.34	16.32	16.88	15.8+/-1.3
BEACON2	2DY	4x gRNA	c1	8.54	8.4	8.86	8.60+/-0.24
BEACON2	2DY	4x gRNA	c6	10.2	9.31	13.02	10.8+/-1.9
BEACON2	2DY	4x gRNA	c8	7.47	8.39	9.12	8.3+/-0.8
BEACON2	2DY	4x gRNA	c12	21.56	22.91	22.72	22.4+/-0.7
BEACON2	2DY	nt ctrl	c1	7.75	8.43	8.08	8.09+/-0.34
BEACON2	2DY	nt ctrl	c6	8.47	8.83	7.6	8.3+/-0.6
BEACON2	2DY	nt ctrl	c8	4.75	5.12	5.61	5.2+/-0.4
BEACON2	2DY	nt ctrl	c12	5.07	1.31	4.99	3.8+/-2.1
BEACON2	1R	single	c3	1.44	1.18	1.1	1.24+/-0.18
BEACON2	1R	single	c5	2.86	2.86	2.45	2.72+/-0.24
BEACON2	1R	single	c6	3.61	2.39	2.27	2.8+/-0.7
BEACON2	1R	single	c7	26.45	26.76	26.8	26.67+/-0.19
BEACON2	1R	single	c8	50.23	49.27	51.15	50.2+/-0.9
BEACON2	1R	single	c10	81.43	80.66	81.36	81.1+/-0.4
BEACON2	1R	single	c13	6.24	4.87	4.68	5.3+/-0.9
BEACON2	1R	single	c20	2.11	1.83	1.9	1.95+/-0.15
BEACON2	2R	single	c1	4.15	4.39	3.58	4.0+/-0.4
BEACON2	2R	single	c4	8.76	10.04	9.16	9.3+/-0.7
BEACON2	2R	single	c8	14.91	13.05	14.71	14.2+/-1.0
BEACON2	2R	single	c9	46.31	45.74	47.5	46.5+/-0.9
BEACON2	2R	single	c10	43.41	38.89	42.97	41.8+/-2.5
BEACON2	2R	single	c12	18.03	18.08	19.61	18.6+/-0.9
BEACON2	2R	single	c17	3.9	4.2	4.27	4.12+/-0.20
BEACON2	2R	single	c20	2.87	2.83	3.19	2.96+/-0.20
BEACON2	14R	single	c5	2.27	2.63	2.29	2.40+/-0.20
BEACON2	14R	single	c6	3.67	4.88	3.24	3.9+/-0.9
BEACON2	14R	single	c8	78.8	77.49	78.12	78.1+/-0.7
BEACON2	14R	single	c10	88.93	85.34	86.36	86.9+/-1.8
BEACON2	14R	single	c12	18.15	19.79	19.47	19.1+/-0.9
BEACON2	14R	single	c16	0.65	0.94	0.65	0.75+/-0.17
BEACON2	1P	single	c9	54.81	55.81	58.78	56.5+/-2.1
BEACON2	1P	single	c10	54.19	51.17	57.69	54.4+/-3.3
BEACON2	1P	single	c12	9.38	10.44	10.29	10.0+/-0.6
BEACON2	1P	single	c19	5.54	6.65	6.85	6.3+/-0.7
BEACON2	2P	single	c1	5.34	2.89	4.07	4.1+/-1.2
BEACON2	2P	single	c2	3.03	2.84	3.1	2.99+/-0.13
BEACON2	2P	single	c7	16.12	12.6	13.81	14.2+/-1.8
BEACON2	2P	single	c10	52.69	50.7	51.35	51.6+/-1.0
BEACON2	2P	single	c15	2.62	2.08	2.32	2.34+/-0.27
BEACON2	2P	single	c19	2.91	2.35	2.37	2.54+/-0.32
BEACON2	3P	single	c4	1.97	1.92	2.72	2.2+/-0.4
BEACON2	3P	single	c5	2.63	2.43	2.35	2.47+/-0.14
BEACON2	3P	single	c9	59.53	60.38	60.27	60.1+/-0.5
BEACON2	3P	single	c10	69.79	69.61	68.13	69.2+/-0.9
BEACON2	3P	single	c11	64.68	66.36	65.64	65.6+/-0.8
BEACON2	3P	single	c12	50.95	50.57	51.45	51.0+/-0.4
BEACON2	3P	single	c13	14.18	12.78	13.24	13.4+/-0.7
BEACON2	3P	single	c15	0	0	1.3	0.4+/-0.8
BEACON2	3P	single	c19	0	0	2.15	0.7+/-1.2
BEACON2	1C	single	c6	7.6	7.96	8.23	7.93+/-0.32
BEACON2	1C	single	c7	8.89	12.5	9.32	10.2+/-2.0
BEACON2	1C	single	c8	10.88	11.14	11.08	11.03+/-0.14
BEACON2	1C	single	c9	22.25	21.07	21.36	21.6+/-0.6
BEACON2	1C	single	c16	8.01	7.09	4.96	6.7+/-1.6
BEACON2	1C	single	c19	7.38	7.51	5.61	6.8+/-1.1
BEACON2	2C	single	c4	0	0	3.18	1.1+/-1.8
BEACON2	2C	single	c7	18.42	22.27	19.63	20.1+/-2.0
BEACON2	2C	single	c10	67.5	70.88	68.27	68.9+/-1.8
BEACON2	2C	single	c14	3.4	3.28	4.5	3.7+/-0.7
BEACON2	2C	single	c15	0	0	2.51	0.8+/-1.4
BEACON2	3C	single	c6	3.53	3.91	3.7	3.71+/-0.19
BEACON2	3C	single	c7	3.57	4.35	3.63	3.9+/-0.4
BEACON2	3C	single	c8	8.93	9.1	9.19	9.07+/-0.13
BEACON2	3C	single	c10	31.78	32.19	31.9	31.96+/-0.21
BEACON2	3C	single	c15	5.86	5.58	5.53	5.66+/-0.18
BEACON2	3C	single	c16	4.76	4.52	4.71	4.66+/-0.13
BEACON2	3C	single	c19	3.44	0.64	1.85	2.0+/-1.4
BEACON2	1V	single	c2	2.3	2.667	1.81	2.3+/-0.4
BEACON2	1V	single	c5	2.04	3.17	3.41	2.9+/-0.7
BEACON2	1V	single	c7	44.38	32.558	33.59	37+/-7
BEACON2	1V	single	c9	26.88	25.486	26.84	26.4+/-0.8
BEACON2	1V	single	c11	26.82	24.859	25.49	25.7+/-1.0
BEACON2	1V	single	c13	0.9	1.201	0.54	0.88+/-0.33
BEACON2	1V	single	c14	0.77	1.178	1.91	1.3+/-0.6
BEACON2	1V	single	c15	1.23	1.494	1.04	1.25+/-0.23
BEACON2	1V	single	c17	3.95	2.529	2.68	3.1+/-0.8
BEACON2	1V	single	c19	1.07	0.431	0.15	0.6+/-0.5
BEACON2	2V	single	c8	4.82	7.11	5.26	5.7+/-1.2
BEACON2	2V	single	c9	10.81	9.5	10.53	10.3+/-0.7
BEACON2	2V	single	c11	5.47	8.17	5.63	6.4+/-1.5
BEACON2	2V	single	c12	1.9	2.83	2.11	2.3+/-0.5
BEACON2	2V	single	c17	4.28	0	0	1.4+/-2.5
BEACON2	2V	single	c19	2.56	6.8	3.08	4.1+/-2.3
BEACON2	3V	single	c1	1.51	0	0.3	0.6+/-0.8
BEACON2	3V	single	c7	17.26	15.11	17.05	16.5+/-1.2
BEACON2	3V	single	c8	5.96	1.95	5.15	4.4+/-2.1
BEACON2	3V	single	c10	37.71	35.07	37.08	36.6+/-1.4
BEACON2	1DN	single	c1	4.94	2.2	4.68	3.9+/-1.5
BEACON2	1DN	single	c2	1.87	2.84	2.38	2.4+/-0.5
BEACON2	1DN	single	c4	3.97	2.24	4.71	3.6+/-1.3
BEACON2	1DN	single	c6	2.41	4.42	1.92	2.9+/-1.3
BEACON2	1DN	single	c8	40.39	38.73	42.02	40.4+/-1.6
BEACON2	1DN	single	c9	57.8	60.29	56.72	58.3+/-1.8
BEACON2	1DN	single	c12	5.2	6.57	5.47	5.7+/-0.7
BEACON2	1DN	single	c14	12.84	13.71	10.59	12.4+/-1.6
BEACON2	2DN	single	c10	29.7	29.68	31.76	30.4+/-1.2
BEACON2	2DN	single	c14	3	2.02	2.41	2.5+/-0.5
BEACON2	2DN	single	c16	5.07	1.76	2.93	3.3+/-1.7
BEACON2	2DN	single	c17	3.13	2.4	1.97	2.5+/-0.6
BEACON2	1DY	single	c5	2.61	1.45	2.78	2.3+/-0.7
BEACON2	1DY	single	c7	21.15	20.59	22.31	21.3+/-0.9
BEACON2	1DY	single	c10	73.51	73.18	71.01	72.6+/-1.4
BEACON2	1DY	single	c16	3.07	3.69	3.36	3.37+/-0.31
BEACON2	1DY	single	c20	3.65	4.75	3.68	4.0+/-0.6
BEACON2	2DY	single	c1	7.93	7.02	7.28	7.4+/-0.5
BEACON2	2DY	single	c6	12.01	12.98	12.16	12.4+/-0.5
BEACON2	2DY	single	c8	11.57	12.17	11.48	11.7+/-0.4
BEACON2	2DY	single	c12	23.19	24.81	24.27	24.1+/-0.8

## Sheet: Fig.2F
BE system	Promoter	gRNA ID	condition	target C	r1	r2	r3	mean/std
BEACON2	CMV	1R	standard_array	c3	1.36	1.19	1.2	1.25+/-0.10
BEACON2	CMV	1R	standard_array	c5	1.28	1.44	2.51	1.7+/-0.7
BEACON2	CMV	1R	standard_array	c6	6.76	3.54	3.67	4.7+/-1.8
BEACON2	CMV	1R	standard_array	c7	13.17	14.26	13.58	13.7+/-0.6
BEACON2	CMV	1R	standard_array	c8	24.83	23.56	23.9	24.1+/-0.7
BEACON2	CMV	1R	standard_array	c10	55.97	53.28	56.74	55.3+/-1.8
BEACON2	CMV	1R	standard_array	c13	3.25	2.69	3.12	3.02+/-0.29
BEACON2	CMV	1R	standard_array	c20	0	6.48	3.63	3.4+/-3.2
BEACON2	CMV	1R	AAAT_SynSep	c3	7.07	1.78	4.72	4.5+/-2.7
BEACON2	CMV	1R	AAAT_SynSep	c5	0	0	0	0.0+/-0
BEACON2	CMV	1R	AAAT_SynSep	c6	10.85	8.09	12.26	10.4+/-2.1
BEACON2	CMV	1R	AAAT_SynSep	c7	13.95	13.07	17.31	14.8+/-2.2
BEACON2	CMV	1R	AAAT_SynSep	c8	25.74	24.36	27.12	25.7+/-1.4
BEACON2	CMV	1R	AAAT_SynSep	c10	54.41	49.67	55.63	53.2+/-3.1
BEACON2	CMV	1R	AAAT_SynSep	c13	4.33	3.82	6.21	4.8+/-1.3
BEACON2	CMV	1R	AAAT_SynSep	c20	6.68	4.13	8.91	6.6+/-2.4
BEACON2	CMV	1R	nt ctrl	c3	1.79	2.25	2.24	2.09+/-0.26
BEACON2	CMV	1R	nt ctrl	c5	2.54	1.92	3.84	2.8+/-1.0
BEACON2	CMV	1R	nt ctrl	c6	4.39	5.25	0	3.2+/-2.8
BEACON2	CMV	1R	nt ctrl	c7	0	2.83	6.46	3.1+/-3.2
BEACON2	CMV	1R	nt ctrl	c8	3.75	4.27	6.09	4.7+/-1.2
BEACON2	CMV	1R	nt ctrl	c10	2.06	1.99	2.83	2.3+/-0.5
BEACON2	CMV	1R	nt ctrl	c13	4.53	2.97	2.3	3.3+/-1.1
BEACON2	CMV	1R	nt ctrl	c20	2.59	3.14	2.92	2.88+/-0.28
BEACON2	CMV	2R	standard_array	c1	3.05	8.94	3.18	5.1+/-3.4
BEACON2	CMV	2R	standard_array	c4	6.24	8.72	5.72	6.9+/-1.6
BEACON2	CMV	2R	standard_array	c8	4.42	4.52	5.45	4.8+/-0.6
BEACON2	CMV	2R	standard_array	c9	11.79	12.3	14.13	12.7+/-1.2
BEACON2	CMV	2R	standard_array	c10	11.52	12.37	13.17	12.4+/-0.8
BEACON2	CMV	2R	standard_array	c12	4.76	5.69	5.6	5.3+/-0.5
BEACON2	CMV	2R	standard_array	c17	2.09	9.65	3.49	5+/-4
BEACON2	CMV	2R	standard_array	c20	3.26	2.64	2.39	2.8+/-0.4
BEACON2	CMV	2R	AAAT_SynSep	c1	12.64	3.58	4.02	7+/-5
BEACON2	CMV	2R	AAAT_SynSep	c4	12.02	6.58	6.09	8.2+/-3.3
BEACON2	CMV	2R	AAAT_SynSep	c8	12.59	9.09	10.53	10.7+/-1.8
BEACON2	CMV	2R	AAAT_SynSep	c9	26.82	20.06	23.75	23.5+/-3.4
BEACON2	CMV	2R	AAAT_SynSep	c10	26.74	19.43	22.23	23+/-4
BEACON2	CMV	2R	AAAT_SynSep	c12	14.99	12.43	13.44	13.6+/-1.3
BEACON2	CMV	2R	AAAT_SynSep	c17	9.67	2.71	2.97	5+/-4
BEACON2	CMV	2R	AAAT_SynSep	c20	2.58	2.39	2.52	2.50+/-0.10
BEACON2	CMV	2R	nt ctrl	c1	2.66	5.76	4.1	4.2+/-1.6
BEACON2	CMV	2R	nt ctrl	c4	7.79	14.56	10.52	11.0+/-3.4
BEACON2	CMV	2R	nt ctrl	c8	1.73	4.27	3.84	3.3+/-1.4
BEACON2	CMV	2R	nt ctrl	c9	1.47	4.48	3.51	3.2+/-1.5
BEACON2	CMV	2R	nt ctrl	c10	1.09	3.64	2.24	2.3+/-1.3
BEACON2	CMV	2R	nt ctrl	c12	0.67	3.09	1.92	1.9+/-1.2
BEACON2	CMV	2R	nt ctrl	c17	2.68	14.38	3.57	7+/-7
BEACON2	CMV	2R	nt ctrl	c20	2.44	3.62	3.4	3.2+/-0.6
BEACON2	CMV	14R	standard_array	c5	2.52	1.86	3.15	2.5+/-0.6
BEACON2	CMV	14R	standard_array	c6	3.78	4.53	3.75	4.0+/-0.4
BEACON2	CMV	14R	standard_array	c8	58.58	56.46	62.19	59.1+/-2.9
BEACON2	CMV	14R	standard_array	c10	62.64	63.91	65.98	64.2+/-1.7
BEACON2	CMV	14R	standard_array	c12	10.27	10.97	10.45	10.6+/-0.4
BEACON2	CMV	14R	standard_array	c16	1.7	0	1.29	1.0+/-0.9
BEACON2	CMV	14R	AAAT_SynSep	c5	4.11	3.35	2.82	3.4+/-0.6
BEACON2	CMV	14R	AAAT_SynSep	c6	3.56	4.44	4.26	4.1+/-0.5
BEACON2	CMV	14R	AAAT_SynSep	c8	50.84	49.66	51.55	50.7+/-1.0
BEACON2	CMV	14R	AAAT_SynSep	c10	50.99	53.96	57.63	54.2+/-3.3
BEACON2	CMV	14R	AAAT_SynSep	c12	6.85	8.39	9.19	8.1+/-1.2
BEACON2	CMV	14R	AAAT_SynSep	c16	2.35	1.73	3.85	2.6+/-1.1
BEACON2	CMV	14R	nt ctrl	c5	2.64	1.46	2.14	2.1+/-0.6
BEACON2	CMV	14R	nt ctrl	c6	2.03	5.61	1.85	3.2+/-2.1
BEACON2	CMV	14R	nt ctrl	c8	1.18	1.03	1.92	1.4+/-0.5
BEACON2	CMV	14R	nt ctrl	c10	1.93	1.83	2.78	2.2+/-0.5
BEACON2	CMV	14R	nt ctrl	c12	1.12	3.22	3.13	2.5+/-1.2
BEACON2	CMV	14R	nt ctrl	c16	2.1	4.88	1.84	2.9+/-1.7
BEACON2	CMV	1P	standard_array	c9	21.56	23.08	26.9	23.8+/-2.8
BEACON2	CMV	1P	standard_array	c10	21.17	23.73	25.7	23.5+/-2.3
BEACON2	CMV	1P	standard_array	c12	7.96	7.21	8.7	8.0+/-0.7
BEACON2	CMV	1P	standard_array	c19	8.44	8.13	7.7	8.1+/-0.4
BEACON2	CMV	1P	AAAT_SynSep	c9	20.7	19.2	20.1	20.0+/-0.8
BEACON2	CMV	1P	AAAT_SynSep	c10	20.21	20	21.07	20.4+/-0.6
BEACON2	CMV	1P	AAAT_SynSep	c12	7.1	8.5	7.38	7.7+/-0.7
BEACON2	CMV	1P	AAAT_SynSep	c19	6.91	8	7.62	7.5+/-0.6
BEACON2	CMV	1P	nt ctrl	c9	9.47	8.03	1.8	6+/-4
BEACON2	CMV	1P	nt ctrl	c10	6.57	6.18	3.26	5.3+/-1.8
BEACON2	CMV	1P	nt ctrl	c12	5.35	6.84	5.18	5.8+/-0.9
BEACON2	CMV	1P	nt ctrl	c19	20.42	21.61	23	21.7+/-1.3
BEACON2	CMV	2P	standard_array	c1	9.47	8.03	1.8	6+/-4
BEACON2	CMV	2P	standard_array	c2	6.57	6.18	3.26	5.3+/-1.8
BEACON2	CMV	2P	standard_array	c7	5.35	6.84	5.18	5.8+/-0.9
BEACON2	CMV	2P	standard_array	c10	20.42	21.61	23	21.7+/-1.3
BEACON2	CMV	2P	standard_array	c15	6.48	5.34	1.07	4.3+/-2.9
BEACON2	CMV	2P	standard_array	c19	6.31	5.23	0.51	4.0+/-3.1
BEACON2	CMV	2P	AAAT_SynSep	c1	3.91	6	8.07	6.0+/-2.1
BEACON2	CMV	2P	AAAT_SynSep	c2	3.08	5.44	5.78	4.8+/-1.5
BEACON2	CMV	2P	AAAT_SynSep	c7	5.29	5.01	5.17	5.16+/-0.14
BEACON2	CMV	2P	AAAT_SynSep	c10	19.6	18.98	21.35	20.0+/-1.2
BEACON2	CMV	2P	AAAT_SynSep	c15	1.83	0	3.76	1.9+/-1.9
BEACON2	CMV	2P	AAAT_SynSep	c19	1.71	5.29	4.7	3.9+/-1.9
BEACON2	CMV	2P	nt ctrl	c1	5.62	4.86	7.02	5.8+/-1.1
BEACON2	CMV	2P	nt ctrl	c2	3.85	3.69	5.23	4.3+/-0.8
BEACON2	CMV	2P	nt ctrl	c7	7.23	5.11	5.8	6.0+/-1.1
BEACON2	CMV	2P	nt ctrl	c10	4.06	0.68	6.86	3.9+/-3.1
BEACON2	CMV	2P	nt ctrl	c15	2.31	0	4.18	2.2+/-2.1
BEACON2	CMV	2P	nt ctrl	c19	1.89	0	3.9	1.9+/-2.0
BEACON2	CMV	3P	standard_array	c4	1.9	1.79	1.78	1.82+/-0.07
BEACON2	CMV	3P	standard_array	c5	0	1.77	0	0.6+/-1.0
BEACON2	CMV	3P	standard_array	c9	25.49	25.49	27.28	26.1+/-1.0
BEACON2	CMV	3P	standard_array	c10	38.64	38.59	40.43	39.2+/-1.0
BEACON2	CMV	3P	standard_array	c11	31.16	30.48	34.18	31.9+/-2.0
BEACON2	CMV	3P	standard_array	c12	13.87	12.97	13.66	13.5+/-0.5
BEACON2	CMV	3P	standard_array	c13	5.4	5.31	5.04	5.25+/-0.19
BEACON2	CMV	3P	standard_array	c15	0	0	2.95	1.0+/-1.7
BEACON2	CMV	3P	standard_array	c19	0	2.29	3.01	1.8+/-1.6
BEACON2	CMV	3P	AAAT_SynSep	c4	1.86	1.89	1.48	1.74+/-0.23
BEACON2	CMV	3P	AAAT_SynSep	c5	3.42	2.91	4.54	3.6+/-0.8
BEACON2	CMV	3P	AAAT_SynSep	c9	27.64	28.41	26.55	27.5+/-0.9
BEACON2	CMV	3P	AAAT_SynSep	c10	41.42	41.9	38.44	40.6+/-1.9
BEACON2	CMV	3P	AAAT_SynSep	c11	31.94	30.92	29.6	30.8+/-1.2
BEACON2	CMV	3P	AAAT_SynSep	c12	9.92	10.91	9.7	10.2+/-0.6
BEACON2	CMV	3P	AAAT_SynSep	c13	6.22	5.9	5.61	5.91+/-0.31
BEACON2	CMV	3P	AAAT_SynSep	c15	4.33	3.13	4.37	3.9+/-0.7
BEACON2	CMV	3P	AAAT_SynSep	c19	1.69	1.16	1.58	1.48+/-0.28
BEACON2	CMV	3P	nt ctrl	c4	1.73	4.31	1.82	2.6+/-1.5
BEACON2	CMV	3P	nt ctrl	c5	4.36	6.26	0.29	3.6+/-3.1
BEACON2	CMV	3P	nt ctrl	c9	2.23	5.72	1.53	3.2+/-2.2
BEACON2	CMV	3P	nt ctrl	c10	2.96	5.79	1.49	3.4+/-2.2
BEACON2	CMV	3P	nt ctrl	c11	2.86	5.44	1.79	3.4+/-1.9
BEACON2	CMV	3P	nt ctrl	c12	3.95	5.71	2.39	4.0+/-1.7
BEACON2	CMV	3P	nt ctrl	c13	0	0	0	0.0+/-0
BEACON2	CMV	3P	nt ctrl	c15	2.33	5.12	0	2.5+/-2.6
BEACON2	CMV	3P	nt ctrl	c19	3.33	0	0	1.1+/-1.9
BEACON2	CMV	1C	standard_array	c6	2.14	2.12	2.06	2.11+/-0.04
BEACON2	CMV	1C	standard_array	c7	3.75	3.71	4	3.82+/-0.16
BEACON2	CMV	1C	standard_array	c8	2.22	2.02	1.65	1.96+/-0.29
BEACON2	CMV	1C	standard_array	c9	7.1	7.26	7.27	7.21+/-0.10
BEACON2	CMV	1C	standard_array	c16	5.45	5.36	5.26	5.36+/-0.10
BEACON2	CMV	1C	standard_array	c19	5.41	5.42	5.55	5.46+/-0.08
BEACON2	CMV	1C	AAAT_SynSep	c6	2.1	2.3	2.06	2.15+/-0.13
BEACON2	CMV	1C	AAAT_SynSep	c7	3.87	5.08	3.55	4.2+/-0.8
BEACON2	CMV	1C	AAAT_SynSep	c8	2.29	2.74	1.7	2.2+/-0.5
BEACON2	CMV	1C	AAAT_SynSep	c9	7.04	8.02	5.68	6.9+/-1.2
BEACON2	CMV	1C	AAAT_SynSep	c16	5.86	6.27	5.13	5.8+/-0.6
BEACON2	CMV	1C	AAAT_SynSep	c19	6.8	6.47	5.42	6.2+/-0.7
BEACON2	CMV	1C	nt ctrl	c6	1.96	2.35	2.24	2.18+/-0.20
BEACON2	CMV	1C	nt ctrl	c7	3.52	4.24	4.09	3.9+/-0.4
BEACON2	CMV	1C	nt ctrl	c8	1.35	1.99	1.98	1.8+/-0.4
BEACON2	CMV	1C	nt ctrl	c9	4.11	4.5	4.59	4.40+/-0.26
BEACON2	CMV	1C	nt ctrl	c16	5.51	5.58	6.29	5.8+/-0.4
BEACON2	CMV	1C	nt ctrl	c19	5.88	5.35	6.37	5.9+/-0.5
BEACON2	CMV	2C	standard_array	c4	4.62	2.39	3.6	3.5+/-1.1
BEACON2	CMV	2C	standard_array	c7	7.27	6.15	6.65	6.7+/-0.6
BEACON2	CMV	2C	standard_array	c10	33.67	34.46	37.99	35.4+/-2.3
BEACON2	CMV	2C	standard_array	c14	5.02	1.99	2.6	3.2+/-1.6
BEACON2	CMV	2C	standard_array	c15	4.9	4.44	0	3.1+/-2.7
BEACON2	CMV	2C	AAAT_SynSep	c4	3.25	4.66	2.44	3.4+/-1.1
BEACON2	CMV	2C	AAAT_SynSep	c7	7.21	7.2	6.2	6.9+/-0.6
BEACON2	CMV	2C	AAAT_SynSep	c10	30.49	29.01	28	29.2+/-1.3
BEACON2	CMV	2C	AAAT_SynSep	c14	5.69	2.82	4.65	4.4+/-1.5
BEACON2	CMV	2C	AAAT_SynSep	c15	5.62	0	0	1.9+/-3.2
BEACON2	CMV	2C	nt ctrl	c4	3.41	0.96	2.08	2.1+/-1.2
BEACON2	CMV	2C	nt ctrl	c7	5.96	5.23	5.94	5.7+/-0.4
BEACON2	CMV	2C	nt ctrl	c10	6.23	4.01	6.39	5.5+/-1.3
BEACON2	CMV	2C	nt ctrl	c14	2.15	2.09	5.38	3.2+/-1.9
BEACON2	CMV	2C	nt ctrl	c15	0	4.79	5.15	3.3+/-2.9
BEACON2	CMV	3C	standard_array	c6	2.4	2.59	2.68	2.56+/-0.14
BEACON2	CMV	3C	standard_array	c7	0	0.51	1.02	0.5+/-0.5
BEACON2	CMV	3C	standard_array	c8	5.3	5.52	5.08	5.30+/-0.22
BEACON2	CMV	3C	standard_array	c10	10.6	10.38	13.82	11.6+/-1.9
BEACON2	CMV	3C	standard_array	c15	8.2	7.65	9.3	8.4+/-0.8
BEACON2	CMV	3C	standard_array	c16	7.3	6.89	7.15	7.11+/-0.21
BEACON2	CMV	3C	standard_array	c19	5.4	4.6	6.83	5.6+/-1.1
BEACON2	CMV	3C	AAAT_SynSep	c6	3.11	2.85	2.71	2.89+/-0.20
BEACON2	CMV	3C	AAAT_SynSep	c7	0	0.26	0.89	0.4+/-0.5
BEACON2	CMV	3C	AAAT_SynSep	c8	4.93	6.05	5.35	5.4+/-0.6
BEACON2	CMV	3C	AAAT_SynSep	c10	8.63	5.85	7.34	7.3+/-1.4
BEACON2	CMV	3C	AAAT_SynSep	c15	9.11	10.72	7.75	9.2+/-1.5
BEACON2	CMV	3C	AAAT_SynSep	c16	7.76	7.94	6.61	7.4+/-0.7
BEACON2	CMV	3C	AAAT_SynSep	c19	4.77	4.98	4.53	4.76+/-0.23
BEACON2	CMV	3C	nt ctrl	c6	2.8	2.86	2.93	2.86+/-0.07
BEACON2	CMV	3C	nt ctrl	c7	0	0.99	0.12	0.4+/-0.5
BEACON2	CMV	3C	nt ctrl	c8	4.7	4.26	4.5	4.49+/-0.22
BEACON2	CMV	3C	nt ctrl	c10	2.6	2.84	2.87	2.77+/-0.15
BEACON2	CMV	3C	nt ctrl	c15	9.2	8.04	8.84	8.7+/-0.6
BEACON2	CMV	3C	nt ctrl	c16	7.7	6.2	7.39	7.1+/-0.8
BEACON2	CMV	3C	nt ctrl	c19	5.8	4.29	4.63	4.9+/-0.8
BEACON2	CMV	1V	standard_array	c2	2.05	4.49	3.19	3.2+/-1.2
BEACON2	CMV	1V	standard_array	c5	3.61	5.27	4.2	4.4+/-0.8
BEACON2	CMV	1V	standard_array	c7	17.69	17.57	18.2	17.82+/-0.33
BEACON2	CMV	1V	standard_array	c9	10.75	9.57	11.09	10.5+/-0.8
BEACON2	CMV	1V	standard_array	c11	7.34	8.06	9.32	8.2+/-1.0
BEACON2	CMV	1V	standard_array	c13	1.74	1.68	1.76	1.73+/-0.04
BEACON2	CMV	1V	standard_array	c14	2.93	1.78	2.5	2.4+/-0.6
BEACON2	CMV	1V	standard_array	c15	2.47	1.53	2.13	2.0+/-0.5
BEACON2	CMV	1V	standard_array	c17	3.15	2.57	2.56	2.76+/-0.34
BEACON2	CMV	1V	standard_array	c19	1.91	1.2	1.9	1.7+/-0.4
BEACON2	CMV	1V	AAAT_SynSep	c2	3.24	3.98	3.3	3.5+/-0.4
BEACON2	CMV	1V	AAAT_SynSep	c5	4.8	5.45	4.62	5.0+/-0.4
BEACON2	CMV	1V	AAAT_SynSep	c7	18.18	14.39	16.58	16.4+/-1.9
BEACON2	CMV	1V	AAAT_SynSep	c9	10.76	9.03	9.96	9.9+/-0.9
BEACON2	CMV	1V	AAAT_SynSep	c11	9.05	8.2	8.71	8.7+/-0.4
BEACON2	CMV	1V	AAAT_SynSep	c13	0.32	1.2	2.84	1.5+/-1.3
BEACON2	CMV	1V	AAAT_SynSep	c14	0	1.6	0	0.5+/-0.9
BEACON2	CMV	1V	AAAT_SynSep	c15	0.22	1.21	2.05	1.2+/-0.9
BEACON2	CMV	1V	AAAT_SynSep	c17	2.22	2.62	2.19	2.34+/-0.24
BEACON2	CMV	1V	AAAT_SynSep	c19	0.84	1.85	2.78	1.8+/-1.0
BEACON2	CMV	1V	nt ctrl	c2	4.39	3.93	4.78	4.4+/-0.4
BEACON2	CMV	1V	nt ctrl	c5	6.2	5.91	6.05	6.05+/-0.15
BEACON2	CMV	1V	nt ctrl	c7	7.68	6.83	7.35	7.3+/-0.4
BEACON2	CMV	1V	nt ctrl	c9	1.11	2.1	1.89	1.7+/-0.5
BEACON2	CMV	1V	nt ctrl	c11	0.35	3.15	1.52	1.7+/-1.4
BEACON2	CMV	1V	nt ctrl	c13	0	1.56	2.1	1.2+/-1.1
BEACON2	CMV	1V	nt ctrl	c14	0.26	2.19	2.14	1.5+/-1.1
BEACON2	CMV	1V	nt ctrl	c15	0.73	1.99	1.96	1.6+/-0.7
BEACON2	CMV	1V	nt ctrl	c17	0.09	0	2.09	0.7+/-1.2
BEACON2	CMV	1V	nt ctrl	c19	0.43	1.8	1.55	1.3+/-0.7
BEACON2	CMV	2V	standard_array	c8	3.19	3.42	3.96	3.5+/-0.4
BEACON2	CMV	2V	standard_array	c9	9.42	10.51	11.95	10.6+/-1.3
BEACON2	CMV	2V	standard_array	c11	3.79	4.67	4.52	4.3+/-0.5
BEACON2	CMV	2V	standard_array	c12	2.44	3.45	3.88	3.3+/-0.7
BEACON2	CMV	2V	standard_array	c17	1.99	1.42	1.74	1.72+/-0.29
BEACON2	CMV	2V	standard_array	c19	1.54	2.06	2.64	2.1+/-0.6
BEACON2	CMV	2V	AAAT_SynSep	c8	4.24	4.46	4.4	4.37+/-0.11
BEACON2	CMV	2V	AAAT_SynSep	c9	11.43	9.68	10.24	10.5+/-0.9
BEACON2	CMV	2V	AAAT_SynSep	c11	5.11	4.53	4.61	4.75+/-0.31
BEACON2	CMV	2V	AAAT_SynSep	c12	3.43	2.82	3.31	3.19+/-0.32
BEACON2	CMV	2V	AAAT_SynSep	c17	2.28	1.69	2.11	2.03+/-0.30
BEACON2	CMV	2V	AAAT_SynSep	c19	2.98	2.25	2.4	2.5+/-0.4
BEACON2	CMV	2V	nt ctrl	c8	2.48	2.99	6.01	3.8+/-1.9
BEACON2	CMV	2V	nt ctrl	c9	3.61	3.75	4.46	3.9+/-0.5
BEACON2	CMV	2V	nt ctrl	c11	2.29	3.24	4.81	3.4+/-1.3
BEACON2	CMV	2V	nt ctrl	c12	2.73	3.31	2.85	2.96+/-0.31
BEACON2	CMV	2V	nt ctrl	c17	1.92	3.28	2.82	2.7+/-0.7
BEACON2	CMV	2V	nt ctrl	c19	2.47	3.16	2.12	2.6+/-0.5
BEACON2	CMV	3V	standard_array	c1	1.33	0.46	0	0.6+/-0.7
BEACON2	CMV	3V	standard_array	c7	7.23	6.89	5.76	6.6+/-0.8
BEACON2	CMV	3V	standard_array	c8	0	3.49	0	1.2+/-2.0
BEACON2	CMV	3V	standard_array	c10	11.52	10.69	11.34	11.2+/-0.4
BEACON2	CMV	3V	AAAT_SynSep	c1	0.13	0	0.06	0.06+/-0.07
BEACON2	CMV	3V	AAAT_SynSep	c7	5.61	5.39	5.81	5.60+/-0.21
BEACON2	CMV	3V	AAAT_SynSep	c8	0	0	0	0.0+/-0
BEACON2	CMV	3V	AAAT_SynSep	c10	8.94	8.28	9.12	8.8+/-0.4
BEACON2	CMV	3V	nt ctrl	c1	0.65	1.24	0	0.6+/-0.6
BEACON2	CMV	3V	nt ctrl	c7	4.13	6.08	4.07	4.8+/-1.1
BEACON2	CMV	3V	nt ctrl	c8	0.26	0	0	0.09+/-0.15
BEACON2	CMV	3V	nt ctrl	c10	0.14	1.29	0.1	0.5+/-0.7
BEACON2	CMV	1DN	standard_array	c1	5.57	4.94	4.84	5.1+/-0.4
BEACON2	CMV	1DN	standard_array	c2	2.6	2.76	2.13	2.50+/-0.33
BEACON2	CMV	1DN	standard_array	c4	3.39	2.74	2.15	2.8+/-0.6
BEACON2	CMV	1DN	standard_array	c6	2.66	2.91	2.64	2.74+/-0.15
BEACON2	CMV	1DN	standard_array	c8	11.62	11.67	12.69	12.0+/-0.6
BEACON2	CMV	1DN	standard_array	c9	19.13	19.22	20.4	19.6+/-0.7
BEACON2	CMV	1DN	standard_array	c12	3.5	3.41	3.61	3.51+/-0.10
BEACON2	CMV	1DN	standard_array	c14	6.96	5.95	5.56	6.2+/-0.7
BEACON2	CMV	1DN	AAAT_SynSep	c1	4.95	5.68	5.2	5.3+/-0.4
BEACON2	CMV	1DN	AAAT_SynSep	c2	2.63	2.55	3.03	2.74+/-0.26
BEACON2	CMV	1DN	AAAT_SynSep	c4	3.44	3.33	3.57	3.45+/-0.12
BEACON2	CMV	1DN	AAAT_SynSep	c6	3.68	3.31	3.49	3.49+/-0.19
BEACON2	CMV	1DN	AAAT_SynSep	c8	9.04	9.3	9.53	9.29+/-0.25
BEACON2	CMV	1DN	AAAT_SynSep	c9	14.29	12.41	15.82	14.2+/-1.7
BEACON2	CMV	1DN	AAAT_SynSep	c12	3.73	3.78	3.79	3.767+/-0.032
BEACON2	CMV	1DN	AAAT_SynSep	c14	7.55	7.42	7.65	7.54+/-0.12
BEACON2	CMV	1DN	nt ctrl	c1	6.03	4.55	4.06	4.9+/-1.0
BEACON2	CMV	1DN	nt ctrl	c2	2.85	2.84	3.58	3.1+/-0.4
BEACON2	CMV	1DN	nt ctrl	c4	4.13	2.75	1.8	2.9+/-1.2
BEACON2	CMV	1DN	nt ctrl	c6	3.4	3.23	3.21	3.28+/-0.10
BEACON2	CMV	1DN	nt ctrl	c8	6.64	4.54	3.84	5.0+/-1.5
BEACON2	CMV	1DN	nt ctrl	c9	3.02	2.64	3.14	2.93+/-0.26
BEACON2	CMV	1DN	nt ctrl	c12	3.77	3.91	3.69	3.79+/-0.11
BEACON2	CMV	1DN	nt ctrl	c14	6.1	3.93	3.92	4.6+/-1.3
BEACON2	CMV	2DN	standard_array	c10	20.92	21.38	23.81	22.0+/-1.6
BEACON2	CMV	2DN	standard_array	c14	2.3	2.5	2.79	2.53+/-0.25
BEACON2	CMV	2DN	standard_array	c16	0.97	1.04	1.19	1.07+/-0.11
BEACON2	CMV	2DN	standard_array	c17	4.93	4.97	4.69	4.86+/-0.15
BEACON2	CMV	2DN	AAAT_SynSep	c10	17.25	16.02	17.73	17.0+/-0.9
BEACON2	CMV	2DN	AAAT_SynSep	c14	2.54	2.54	2.71	2.60+/-0.10
BEACON2	CMV	2DN	AAAT_SynSep	c16	1.15	1.1	1.14	1.130+/-0.026
BEACON2	CMV	2DN	AAAT_SynSep	c17	5.19	5.69	5.57	5.48+/-0.26
BEACON2	CMV	2DN	nt ctrl	c10	1.17	0.81	1.64	1.2+/-0.4
BEACON2	CMV	2DN	nt ctrl	c14	2.36	2.93	2.3	2.53+/-0.35
BEACON2	CMV	2DN	nt ctrl	c16	1.47	0.84	5.12	2.5+/-2.3
BEACON2	CMV	2DN	nt ctrl	c17	6.13	5.39	3.91	5.1+/-1.1
BEACON2	CMV	1DY	standard_array	c5	3.77	4.43	3.12	3.8+/-0.7
BEACON2	CMV	1DY	standard_array	c7	10.34	10.95	11.3	10.9+/-0.5
BEACON2	CMV	1DY	standard_array	c10	57.65	58.23	61.65	59.2+/-2.2
BEACON2	CMV	1DY	standard_array	c16	4.42	5.24	5.14	4.9+/-0.4
BEACON2	CMV	1DY	standard_array	c20	4.42	5.11	3.65	4.4+/-0.7
BEACON2	CMV	1DY	AAAT_SynSep	c5	3.35	3.74	3.63	3.57+/-0.20
BEACON2	CMV	1DY	AAAT_SynSep	c7	8.68	8.17	8.64	8.50+/-0.28
BEACON2	CMV	1DY	AAAT_SynSep	c10	55.19	52.45	56.11	54.6+/-1.9
BEACON2	CMV	1DY	AAAT_SynSep	c16	3.61	4.78	3.98	4.1+/-0.6
BEACON2	CMV	1DY	AAAT_SynSep	c20	3.49	3.45	3.85	3.60+/-0.22
BEACON2	CMV	1DY	nt ctrl	c5	1.86	1.59	0	1.2+/-1.0
BEACON2	CMV	1DY	nt ctrl	c7	3.67	2.43	2.56	2.9+/-0.7
BEACON2	CMV	1DY	nt ctrl	c10	4.72	5.53	3.95	4.7+/-0.8
BEACON2	CMV	1DY	nt ctrl	c16	4.62	2.28	2.13	3.0+/-1.4
BEACON2	CMV	1DY	nt ctrl	c20	3.56	2.54	1.47	2.5+/-1.0
BEACON2	CMV	2DY	standard_array	c1	6.48	6.89	6.33	6.57+/-0.29
BEACON2	CMV	2DY	standard_array	c6	6.8	6.88	6.01	6.6+/-0.5
BEACON2	CMV	2DY	standard_array	c8	7.6	6.35	7.12	7.0+/-0.6
BEACON2	CMV	2DY	standard_array	c12	9.81	10.81	11.13	10.6+/-0.7
BEACON2	CMV	2DY	AAAT_SynSep	c1	6.48	6.89	6.33	6.57+/-0.29
BEACON2	CMV	2DY	AAAT_SynSep	c6	6.8	6.88	6.01	6.6+/-0.5
BEACON2	CMV	2DY	AAAT_SynSep	c8	7.6	6.35	7.12	7.0+/-0.6
BEACON2	CMV	2DY	AAAT_SynSep	c12	9.81	10.81	11.13	10.6+/-0.7
BEACON2	CMV	2DY	nt ctrl	c1	6.54	6.35	5.11	6.0+/-0.8
BEACON2	CMV	2DY	nt ctrl	c6	4.49	4.24	3.93	4.22+/-0.28
BEACON2	CMV	2DY	nt ctrl	c8	5.85	5.34	4.57	5.3+/-0.6
BEACON2	CMV	2DY	nt ctrl	c12	4.71	3.95	3.35	4.0+/-0.7
BEACON2	EFs1	1R	standard_array	c3	1.99	2.41	3.39	2.6+/-0.7
BEACON2	EFs1	1R	standard_array	c5	1.62	1.68	0	1.1+/-1.0
BEACON2	EFs1	1R	standard_array	c6	9.82	5.71	8.79	8.1+/-2.1
BEACON2	EFs1	1R	standard_array	c7	9.59	9.08	9.73	9.47+/-0.34
BEACON2	EFs1	1R	standard_array	c8	18.17	17.66	19.25	18.4+/-0.8
BEACON2	EFs1	1R	standard_array	c10	41.5	40.91	41.06	41.16+/-0.31
BEACON2	EFs1	1R	standard_array	c13	5.17	2.73	3.31	3.7+/-1.3
BEACON2	EFs1	1R	standard_array	c20	5.53	3.79	0	3.1+/-2.8
BEACON2	EFs1	1R	AAAT_SynSep	c3	8.01	2.92	3.99	5.0+/-2.7
BEACON2	EFs1	1R	AAAT_SynSep	c5	0	0	0	0.0+/-0
BEACON2	EFs1	1R	AAAT_SynSep	c6	9.79	5.26	7.98	7.7+/-2.3
BEACON2	EFs1	1R	AAAT_SynSep	c7	14.27	12.2	11.77	12.7+/-1.3
BEACON2	EFs1	1R	AAAT_SynSep	c8	26.13	20.81	17.89	22+/-4
BEACON2	EFs1	1R	AAAT_SynSep	c10	45.66	40.07	36.76	41+/-4
BEACON2	EFs1	1R	AAAT_SynSep	c13	9.28	4	4.3	5.9+/-3.0
BEACON2	EFs1	1R	AAAT_SynSep	c20	6.15	3.36	6.16	5.2+/-1.6
BEACON2	EFs1	1R	nt ctrl	c3	6.49	1.47	1.36	3.1+/-2.9
BEACON2	EFs1	1R	nt ctrl	c5	2.89	1.8	1.92	2.2+/-0.6
BEACON2	EFs1	1R	nt ctrl	c6	8.16	6.9	5.13	6.7+/-1.5
BEACON2	EFs1	1R	nt ctrl	c7	0	2.79	3.31	2.0+/-1.8
BEACON2	EFs1	1R	nt ctrl	c8	3.49	4.56	4.13	4.1+/-0.5
BEACON2	EFs1	1R	nt ctrl	c10	1.79	1.04	1.04	1.3+/-0.4
BEACON2	EFs1	1R	nt ctrl	c13	9.27	2.11	2.85	5+/-4
BEACON2	EFs1	1R	nt ctrl	c20	7.66	2.1	2.55	4.1+/-3.1
BEACON2	EFs1	2R	standard_array	c1	11.27	16.77	17.04	15.0+/-3.3
BEACON2	EFs1	2R	standard_array	c4	10.31	23.75	20.46	18+/-7
BEACON2	EFs1	2R	standard_array	c8	5.27	11.6	12.75	10+/-4
BEACON2	EFs1	2R	standard_array	c9	9.53	15.02	12.72	12.4+/-2.8
BEACON2	EFs1	2R	standard_array	c10	8.98	14.52	11.18	11.6+/-2.8
BEACON2	EFs1	2R	standard_array	c12	4.07	7.38	8.39	6.6+/-2.3
BEACON2	EFs1	2R	standard_array	c17	9.22	14.32	5.75	10+/-4
BEACON2	EFs1	2R	standard_array	c20	3.29	9.27	9.73	7+/-4
BEACON2	EFs1	2R	AAAT_SynSep	c1	11.13	1.91	9.68	8+/-5
BEACON2	EFs1	2R	AAAT_SynSep	c4	13.79	7.87	10.37	10.7+/-3.0
BEACON2	EFs1	2R	AAAT_SynSep	c8	15.9	9.76	13.26	13.0+/-3.1
BEACON2	EFs1	2R	AAAT_SynSep	c9	25.1	17.41	22.95	22+/-4
BEACON2	EFs1	2R	AAAT_SynSep	c10	22.53	17.84	20.4	20.3+/-2.3
BEACON2	EFs1	2R	AAAT_SynSep	c12	14.44	11.83	12.59	13.0+/-1.3
BEACON2	EFs1	2R	AAAT_SynSep	c17	4.41	4.26	4.64	4.44+/-0.19
BEACON2	EFs1	2R	AAAT_SynSep	c20	7.42	3.79	5.23	5.5+/-1.8
BEACON2	EFs1	2R	nt ctrl	c1	13.7	6.78	6.53	9+/-4
BEACON2	EFs1	2R	nt ctrl	c4	8.29	7.8	11.97	9.4+/-2.3
BEACON2	EFs1	2R	nt ctrl	c8	0	4.4	4.48	3.0+/-2.6
BEACON2	EFs1	2R	nt ctrl	c9	5.16	4.4	3.97	4.5+/-0.6
BEACON2	EFs1	2R	nt ctrl	c10	3.99	2.78	3.41	3.4+/-0.6
BEACON2	EFs1	2R	nt ctrl	c12	4.22	2.46	2.8	3.2+/-0.9
BEACON2	EFs1	2R	nt ctrl	c17	8.55	4.7	4.78	6.0+/-2.2
BEACON2	EFs1	2R	nt ctrl	c20	3.8	2.91	4.19	3.6+/-0.7
BEACON2	EFs1	14R	standard_array	c5	3.17	8.15	1.95	4.4+/-3.3
BEACON2	EFs1	14R	standard_array	c6	4.88	6.7	3.09	4.9+/-1.8
BEACON2	EFs1	14R	standard_array	c8	40.81	46.66	39.81	42+/-4
BEACON2	EFs1	14R	standard_array	c10	44.03	47.25	41.68	44.3+/-2.8
BEACON2	EFs1	14R	standard_array	c12	8.28	9.4	8.18	8.6+/-0.7
BEACON2	EFs1	14R	standard_array	c16	3.64	7.14	0	4+/-4
BEACON2	EFs1	14R	AAAT_SynSep	c5	2.74	2.13	1.4	2.1+/-0.7
BEACON2	EFs1	14R	AAAT_SynSep	c6	3.04	3.57	6.77	4.5+/-2.0
BEACON2	EFs1	14R	AAAT_SynSep	c8	36.81	43.8	38.18	40+/-4
BEACON2	EFs1	14R	AAAT_SynSep	c10	43.56	47.16	41.59	44.1+/-2.8
BEACON2	EFs1	14R	AAAT_SynSep	c12	7.05	8.81	8.07	8.0+/-0.9
BEACON2	EFs1	14R	AAAT_SynSep	c16	0	3.73	6.08	3.3+/-3.1
BEACON2	EFs1	14R	nt ctrl	c5	4.04	3.46	2.12	3.2+/-1.0
BEACON2	EFs1	14R	nt ctrl	c6	4.6	3.7	2.83	3.7+/-0.9
BEACON2	EFs1	14R	nt ctrl	c8	3.61	2.27	1.27	2.4+/-1.2
BEACON2	EFs1	14R	nt ctrl	c10	0	3.03	1.92	1.6+/-1.5
BEACON2	EFs1	14R	nt ctrl	c12	0	3.65	2.48	2.0+/-1.9
BEACON2	EFs1	14R	nt ctrl	c16	0	3.01	2.84	1.9+/-1.7
BEACON2	EFs1	1P	standard_array	c9	12.83	12.79	12.76	12.793+/-0.035
BEACON2	EFs1	1P	standard_array	c10	11.79	12.81	12.42	12.3+/-0.5
BEACON2	EFs1	1P	standard_array	c12	8.29	8.86	8.14	8.4+/-0.4
BEACON2	EFs1	1P	standard_array	c19	7.41	7.79	7.75	7.65+/-0.21
BEACON2	EFs1	1P	AAAT_SynSep	c9	13.32	13.46	11.95	12.9+/-0.8
BEACON2	EFs1	1P	AAAT_SynSep	c10	13.02	13.24	12.19	12.8+/-0.6
BEACON2	EFs1	1P	AAAT_SynSep	c12	8.37	7.84	7.96	8.06+/-0.28
BEACON2	EFs1	1P	AAAT_SynSep	c19	7.24	6.66	7.36	7.1+/-0.4
BEACON2	EFs1	1P	nt ctrl	c9	4.04	3.85	3.86	3.92+/-0.11
BEACON2	EFs1	1P	nt ctrl	c10	1.77	2.39	3.05	2.4+/-0.6
BEACON2	EFs1	1P	nt ctrl	c12	8.61	8.74	9.01	8.79+/-0.20
BEACON2	EFs1	1P	nt ctrl	c19	8.87	7.92	8.64	8.5+/-0.5
BEACON2	EFs1	2P	standard_array	c1	6.9	2.39	8.27	5.9+/-3.1
BEACON2	EFs1	2P	standard_array	c2	6.44	2.14	6.58	5.1+/-2.5
BEACON2	EFs1	2P	standard_array	c7	6.24	5.38	6.4	6.0+/-0.5
BEACON2	EFs1	2P	standard_array	c10	13.36	10.5	14.18	12.7+/-1.9
BEACON2	EFs1	2P	standard_array	c15	4.98	0.62	5.56	3.7+/-2.7
BEACON2	EFs1	2P	standard_array	c19	4.54	0.69	5.04	3.4+/-2.4
BEACON2	EFs1	2P	AAAT_SynSep	c1	7.6	4.15	5.46	5.7+/-1.7
BEACON2	EFs1	2P	AAAT_SynSep	c2	6.09	2.76	4.87	4.6+/-1.7
BEACON2	EFs1	2P	AAAT_SynSep	c7	6.64	5.81	7.9	6.8+/-1.1
BEACON2	EFs1	2P	AAAT_SynSep	c10	15.66	14.99	14.06	14.9+/-0.8
BEACON2	EFs1	2P	AAAT_SynSep	c15	5.36	1.82	2.12	3.1+/-2.0
BEACON2	EFs1	2P	AAAT_SynSep	c19	4.87	1.93	2.28	3.0+/-1.6
BEACON2	EFs1	2P	nt ctrl	c1	8.41	2.33	6.56	5.8+/-3.1
BEACON2	EFs1	2P	nt ctrl	c2	6.24	3.06	5.6	5.0+/-1.7
BEACON2	EFs1	2P	nt ctrl	c7	6.95	5.33	5.25	5.8+/-1.0
BEACON2	EFs1	2P	nt ctrl	c10	8.36	1.55	7.54	6+/-4
BEACON2	EFs1	2P	nt ctrl	c15	5.68	0	4.74	3.5+/-3.0
BEACON2	EFs1	2P	nt ctrl	c19	4.84	0.91	4.45	3.4+/-2.2
BEACON2	EFs1	3P	standard_array	c4	1.4	1.73	1.72	1.62+/-0.19
BEACON2	EFs1	3P	standard_array	c5	4.1	0	1.39	1.8+/-2.1
BEACON2	EFs1	3P	standard_array	c9	16.47	14.78	15.72	15.7+/-0.8
BEACON2	EFs1	3P	standard_array	c10	24.3	25.74	23.93	24.7+/-1.0
BEACON2	EFs1	3P	standard_array	c11	19.62	19.87	19.62	19.70+/-0.14
BEACON2	EFs1	3P	standard_array	c12	9.56	8.65	8.03	8.7+/-0.8
BEACON2	EFs1	3P	standard_array	c13	3.21	3.62	3.54	3.46+/-0.22
BEACON2	EFs1	3P	standard_array	c15	3.19	1.45	2.12	2.3+/-0.9
BEACON2	EFs1	3P	standard_array	c19	3.14	1.9	0	1.7+/-1.6
BEACON2	EFs1	3P	AAAT_SynSep	c4	3.39	1.41	1.68	2.2+/-1.1
BEACON2	EFs1	3P	AAAT_SynSep	c5	0	0.44	3.22	1.2+/-1.7
BEACON2	EFs1	3P	AAAT_SynSep	c9	20.63	17.53	19.05	19.1+/-1.6
BEACON2	EFs1	3P	AAAT_SynSep	c10	26.56	27.63	28.51	27.6+/-1.0
BEACON2	EFs1	3P	AAAT_SynSep	c11	20.22	18.87	20.18	19.8+/-0.8
BEACON2	EFs1	3P	AAAT_SynSep	c12	8.25	6.54	6.79	7.2+/-0.9
BEACON2	EFs1	3P	AAAT_SynSep	c13	6.16	4.52	4.02	4.9+/-1.1
BEACON2	EFs1	3P	AAAT_SynSep	c15	5.4	2.5	2.97	3.6+/-1.6
BEACON2	EFs1	3P	AAAT_SynSep	c19	4.91	1.34	2.57	2.9+/-1.8
BEACON2	EFs1	3P	nt ctrl	c4	1.27	2.84	1.52	1.9+/-0.8
BEACON2	EFs1	3P	nt ctrl	c5	3.18	4.84	0	2.7+/-2.5
BEACON2	EFs1	3P	nt ctrl	c9	0	2.72	1.68	1.5+/-1.4
BEACON2	EFs1	3P	nt ctrl	c10	2.32	2.9	2.35	2.52+/-0.33
BEACON2	EFs1	3P	nt ctrl	c11	0	3.31	3.55	2.3+/-2.0
BEACON2	EFs1	3P	nt ctrl	c12	0	2.62	0	0.9+/-1.5
BEACON2	EFs1	3P	nt ctrl	c13	0	0	0	0.0+/-0
BEACON2	EFs1	3P	nt ctrl	c15	1.41	0	1.11	0.8+/-0.7
BEACON2	EFs1	3P	nt ctrl	c19	2.32	0	1.38	1.2+/-1.2
BEACON2	EFs1	1C	standard_array	c6	2.87	2.09	2.12	2.4+/-0.4
BEACON2	EFs1	1C	standard_array	c7	4.43	4.01	4.32	4.25+/-0.22
BEACON2	EFs1	1C	standard_array	c8	2.63	1.35	1.85	1.9+/-0.6
BEACON2	EFs1	1C	standard_array	c9	6.62	6.01	5.69	6.1+/-0.5
BEACON2	EFs1	1C	standard_array	c16	6.46	5.78	5.85	6.0+/-0.4
BEACON2	EFs1	1C	standard_array	c19	7.43	6.86	6.12	6.8+/-0.7
BEACON2	EFs1	1C	AAAT_SynSep	c6	2.53	2.9	2.25	2.56+/-0.33
BEACON2	EFs1	1C	AAAT_SynSep	c7	5.48	5.5	3.87	5.0+/-0.9
BEACON2	EFs1	1C	AAAT_SynSep	c8	1.93	3.96	1.71	2.5+/-1.2
BEACON2	EFs1	1C	AAAT_SynSep	c9	6.83	8.46	5.48	6.9+/-1.5
BEACON2	EFs1	1C	AAAT_SynSep	c16	5.97	5.98	5.71	5.89+/-0.15
BEACON2	EFs1	1C	AAAT_SynSep	c19	6.21	6.7	5.98	6.3+/-0.4
BEACON2	EFs1	1C	nt ctrl	c6	2.27	2	2.13	2.13+/-0.14
BEACON2	EFs1	1C	nt ctrl	c7	5.48	3.71	4.02	4.4+/-0.9
BEACON2	EFs1	1C	nt ctrl	c8	3.06	1.27	1.77	2.0+/-0.9
BEACON2	EFs1	1C	nt ctrl	c9	6.64	4.22	4.77	5.2+/-1.3
BEACON2	EFs1	1C	nt ctrl	c16	6.52	5.6	6.73	6.3+/-0.6
BEACON2	EFs1	1C	nt ctrl	c19	7.23	5.68	6.43	6.4+/-0.8
BEACON2	EFs1	2C	standard_array	c4	3.16	4.83	2.75	3.6+/-1.1
BEACON2	EFs1	2C	standard_array	c7	6.59	7.07	5.66	6.4+/-0.7
BEACON2	EFs1	2C	standard_array	c10	23.17	23.19	21.76	22.7+/-0.8
BEACON2	EFs1	2C	standard_array	c14	5.71	2.86	5.1	4.6+/-1.5
BEACON2	EFs1	2C	standard_array	c15	0	0	4.83	1.6+/-2.8
BEACON2	EFs1	2C	AAAT_SynSep	c4	5.56	3.54	1.83	3.6+/-1.9
BEACON2	EFs1	2C	AAAT_SynSep	c7	7.99	6.08	5.78	6.6+/-1.2
BEACON2	EFs1	2C	AAAT_SynSep	c10	22.53	23.08	20.64	22.1+/-1.3
BEACON2	EFs1	2C	AAAT_SynSep	c14	2.41	2.61	5.61	3.5+/-1.8
BEACON2	EFs1	2C	AAAT_SynSep	c15	0	4.75	0	1.6+/-2.7
BEACON2	EFs1	2C	nt ctrl	c4	6.17	1.81	3.69	3.9+/-2.2
BEACON2	EFs1	2C	nt ctrl	c7	9.5	6.25	6.99	7.6+/-1.7
BEACON2	EFs1	2C	nt ctrl	c10	10.57	4.87	6.08	7.2+/-3.0
BEACON2	EFs1	2C	nt ctrl	c14	3.7	2.42	1.84	2.7+/-1.0
BEACON2	EFs1	2C	nt ctrl	c15	7.96	0	6.08	5+/-4
BEACON2	EFs1	3C	standard_array	c6	2.96	2.96	3.15	3.02+/-0.11
BEACON2	EFs1	3C	standard_array	c7	0.54	1.51	0.54	0.9+/-0.6
BEACON2	EFs1	3C	standard_array	c8	5.37	5.22	4.95	5.18+/-0.21
BEACON2	EFs1	3C	standard_array	c10	8.48	4.95	5.52	6.3+/-1.9
BEACON2	EFs1	3C	standard_array	c15	8.41	9.02	7.88	8.4+/-0.6
BEACON2	EFs1	3C	standard_array	c16	7.68	8.75	5.56	7.3+/-1.6
BEACON2	EFs1	3C	standard_array	c19	4.19	6.37	4.2	4.9+/-1.3
BEACON2	EFs1	3C	AAAT_SynSep	c6	2.92	3.03	2.87	2.94+/-0.08
BEACON2	EFs1	3C	AAAT_SynSep	c7	0	0	0	0.0+/-0
BEACON2	EFs1	3C	AAAT_SynSep	c8	5.87	5.52	5.01	5.5+/-0.4
BEACON2	EFs1	3C	AAAT_SynSep	c10	3.98	4.95	4.15	4.4+/-0.5
BEACON2	EFs1	3C	AAAT_SynSep	c15	9.56	9.92	8.05	9.2+/-1.0
BEACON2	EFs1	3C	AAAT_SynSep	c16	8.57	8.48	7.06	8.0+/-0.8
BEACON2	EFs1	3C	AAAT_SynSep	c19	6.84	6.41	4.34	5.9+/-1.3
BEACON2	EFs1	3C	nt ctrl	c6	2.68	2.89	2.71	2.76+/-0.11
BEACON2	EFs1	3C	nt ctrl	c7	1.93	0.27	0.85	1.0+/-0.8
BEACON2	EFs1	3C	nt ctrl	c8	5.92	4.61	4.57	5.0+/-0.8
BEACON2	EFs1	3C	nt ctrl	c10	2.52	2.87	2.68	2.69+/-0.18
BEACON2	EFs1	3C	nt ctrl	c15	12.37	9.16	9.32	10.3+/-1.8
BEACON2	EFs1	3C	nt ctrl	c16	12.48	7.31	8.27	9.4+/-2.7
BEACON2	EFs1	3C	nt ctrl	c19	9.45	5.04	5.41	6.6+/-2.4
BEACON2	EFs1	1V	standard_array	c2	4.27	4	3.61	3.96+/-0.33
BEACON2	EFs1	1V	standard_array	c5	5.89	5.92	5.41	5.74+/-0.29
BEACON2	EFs1	1V	standard_array	c7	9.77	9.48	9.8	9.68+/-0.18
BEACON2	EFs1	1V	standard_array	c9	5.07	4.83	4.84	4.91+/-0.14
BEACON2	EFs1	1V	standard_array	c11	3.63	4	3.65	3.76+/-0.21
BEACON2	EFs1	1V	standard_array	c13	0.11	0.88	1.75	0.9+/-0.8
BEACON2	EFs1	1V	standard_array	c14	0.88	1.04	1.46	1.13+/-0.30
BEACON2	EFs1	1V	standard_array	c15	0	0	1.24	0.4+/-0.7
BEACON2	EFs1	1V	standard_array	c17	0.56	1.11	1.56	1.1+/-0.5
BEACON2	EFs1	1V	standard_array	c19	0	0.17	1.17	0.4+/-0.6
BEACON2	EFs1	1V	AAAT_SynSep	c2	4.2	3.87	3.626	3.90+/-0.29
BEACON2	EFs1	1V	AAAT_SynSep	c5	5.46	5.54	5.354	5.45+/-0.09
BEACON2	EFs1	1V	AAAT_SynSep	c7	11.27	12.27	10.088	11.2+/-1.1
BEACON2	EFs1	1V	AAAT_SynSep	c9	6.44	6.56	6.714	6.57+/-0.14
BEACON2	EFs1	1V	AAAT_SynSep	c11	5.37	5.19	5.3	5.29+/-0.09
BEACON2	EFs1	1V	AAAT_SynSep	c13	1.76	1.65	1.488	1.63+/-0.14
BEACON2	EFs1	1V	AAAT_SynSep	c14	1.83	1.98	2.034	1.95+/-0.11
BEACON2	EFs1	1V	AAAT_SynSep	c15	1.23	1.56	0.949	1.25+/-0.31
BEACON2	EFs1	1V	AAAT_SynSep	c17	1.96	2.18	1.494	1.88+/-0.35
BEACON2	EFs1	1V	AAAT_SynSep	c19	1.77	0.92	1.082	1.3+/-0.5
BEACON2	EFs1	1V	nt ctrl	c2	2.66	4.69	4.45	3.9+/-1.1
BEACON2	EFs1	1V	nt ctrl	c5	4.23	6.76	6.15	5.7+/-1.3
BEACON2	EFs1	1V	nt ctrl	c7	6.88	8.52	8.1	7.8+/-0.9
BEACON2	EFs1	1V	nt ctrl	c9	1.82	1.39	0.85	1.4+/-0.5
BEACON2	EFs1	1V	nt ctrl	c11	3.17	1.79	0.18	1.7+/-1.5
BEACON2	EFs1	1V	nt ctrl	c13	1.93	2.03	1.85	1.94+/-0.09
BEACON2	EFs1	1V	nt ctrl	c14	0	3.41	0	1.1+/-2.0
BEACON2	EFs1	1V	nt ctrl	c15	0	1.58	0	0.5+/-0.9
BEACON2	EFs1	1V	nt ctrl	c17	2.85	1.67	0.47	1.7+/-1.2
BEACON2	EFs1	1V	nt ctrl	c19	0	1.41	0.08	0.5+/-0.8
BEACON2	EFs1	2V	standard_array	c8	4.28	7.43	3.06	4.9+/-2.3
BEACON2	EFs1	2V	standard_array	c9	8.2	11.1	7.48	8.9+/-1.9
BEACON2	EFs1	2V	standard_array	c11	3.39	4.78	2.97	3.7+/-0.9
BEACON2	EFs1	2V	standard_array	c12	3.22	4.44	2.77	3.5+/-0.9
BEACON2	EFs1	2V	standard_array	c17	2.87	5.15	3.5	3.8+/-1.2
BEACON2	EFs1	2V	standard_array	c19	2.53	3.66	3.06	3.1+/-0.6
BEACON2	EFs1	2V	AAAT_SynSep	c8	4.37	4.55	3.24	4.1+/-0.7
BEACON2	EFs1	2V	AAAT_SynSep	c9	9.22	7.43	6.63	7.8+/-1.3
BEACON2	EFs1	2V	AAAT_SynSep	c11	3.08	5.39	3.97	4.1+/-1.2
BEACON2	EFs1	2V	AAAT_SynSep	c12	3.15	3.85	2.92	3.3+/-0.5
BEACON2	EFs1	2V	AAAT_SynSep	c17	3.23	4.03	1.65	3.0+/-1.2
BEACON2	EFs1	2V	AAAT_SynSep	c19	3.61	4.02	1.88	3.2+/-1.1
BEACON2	EFs1	2V	nt ctrl	c8	3.61	12.84	2.7	6+/-6
BEACON2	EFs1	2V	nt ctrl	c9	2.81	0	3.79	2.2+/-2.0
BEACON2	EFs1	2V	nt ctrl	c11	3.88	9.11	0	4+/-5
BEACON2	EFs1	2V	nt ctrl	c12	2.01	4.13	3.03	3.1+/-1.1
BEACON2	EFs1	2V	nt ctrl	c17	1.79	3.82	2.98	2.9+/-1.0
BEACON2	EFs1	2V	nt ctrl	c19	2.6	0	4.09	2.2+/-2.1
BEACON2	EFs1	3V	standard_array	c1	0.26	0.38	0	0.21+/-0.19
BEACON2	EFs1	3V	standard_array	c7	4.08	4	3.99	4.02+/-0.05
BEACON2	EFs1	3V	standard_array	c8	0	0	0	0.0+/-0
BEACON2	EFs1	3V	standard_array	c10	4.84	5.18	4.78	4.93+/-0.22
BEACON2	EFs1	3V	AAAT_SynSep	c1	0.32	0	0	0.11+/-0.18
BEACON2	EFs1	3V	AAAT_SynSep	c7	3.86	4.59	6.28	4.9+/-1.2
BEACON2	EFs1	3V	AAAT_SynSep	c8	0	0	0	0.0+/-0
BEACON2	EFs1	3V	AAAT_SynSep	c10	5.39	5.46	6.29	5.7+/-0.5
BEACON2	EFs1	3V	nt ctrl	c1	0	0	0	0.0+/-0
BEACON2	EFs1	3V	nt ctrl	c7	4.71	4.29	4.31	4.44+/-0.24
BEACON2	EFs1	3V	nt ctrl	c8	0	0	0	0.0+/-0
BEACON2	EFs1	3V	nt ctrl	c10	0.96	0.45	0.4	0.60+/-0.31
BEACON2	EFs1	1DN	standard_array	c1	6.1	6.17	5.15	5.8+/-0.6
BEACON2	EFs1	1DN	standard_array	c2	2.29	2.28	2.8	2.46+/-0.30
BEACON2	EFs1	1DN	standard_array	c4	2.78	4.26	3.24	3.4+/-0.8
BEACON2	EFs1	1DN	standard_array	c6	2.86	2.89	2.99	2.91+/-0.07
BEACON2	EFs1	1DN	standard_array	c8	8.76	8.98	8.12	8.6+/-0.4
BEACON2	EFs1	1DN	standard_array	c9	8.73	10.03	11.01	9.9+/-1.1
BEACON2	EFs1	1DN	standard_array	c12	3.65	3.48	3.63	3.59+/-0.09
BEACON2	EFs1	1DN	standard_array	c14	5.71	6.69	5.6	6.0+/-0.6
BEACON2	EFs1	1DN	AAAT_SynSep	c1	5.05	4.74	6.01	5.3+/-0.7
BEACON2	EFs1	1DN	AAAT_SynSep	c2	2.34	2.84	2.59	2.59+/-0.25
BEACON2	EFs1	1DN	AAAT_SynSep	c4	3.07	2.41	3.88	3.1+/-0.7
BEACON2	EFs1	1DN	AAAT_SynSep	c6	2.96	3.2	2.97	3.04+/-0.14
BEACON2	EFs1	1DN	AAAT_SynSep	c8	7.54	6.85	8.76	7.7+/-1.0
BEACON2	EFs1	1DN	AAAT_SynSep	c9	7.93	8.57	9.46	8.7+/-0.8
BEACON2	EFs1	1DN	AAAT_SynSep	c12	3.08	3.76	3.36	3.40+/-0.34
BEACON2	EFs1	1DN	AAAT_SynSep	c14	5.77	5.87	7.67	6.4+/-1.1
BEACON2	EFs1	1DN	nt ctrl	c1	6.96	6.41	5.18	6.2+/-0.9
BEACON2	EFs1	1DN	nt ctrl	c2	5.08	2.89	2.55	3.5+/-1.4
BEACON2	EFs1	1DN	nt ctrl	c4	3.96	4.31	3.12	3.8+/-0.6
BEACON2	EFs1	1DN	nt ctrl	c6	3.19	3.18	3.49	3.29+/-0.18
BEACON2	EFs1	1DN	nt ctrl	c8	6.1	6.52	5.62	6.1+/-0.5
BEACON2	EFs1	1DN	nt ctrl	c9	2.55	2.36	2.65	2.52+/-0.15
BEACON2	EFs1	1DN	nt ctrl	c12	7.2	3.46	3.78	4.8+/-2.1
BEACON2	EFs1	1DN	nt ctrl	c14	6.14	5.41	5	5.5+/-0.6
BEACON2	EFs1	2DN	standard_array	c10	11.91	12.04	10.34	11.4+/-0.9
BEACON2	EFs1	2DN	standard_array	c14	2.33	2.25	2.29	2.29+/-0.04
BEACON2	EFs1	2DN	standard_array	c16	1.01	0	1.08	0.7+/-0.6
BEACON2	EFs1	2DN	standard_array	c17	5.93	6.56	5.55	6.0+/-0.5
BEACON2	EFs1	2DN	AAAT_SynSep	c10	10.24	10.35	10.61	10.40+/-0.19
BEACON2	EFs1	2DN	AAAT_SynSep	c14	2.67	2.58	2.34	2.53+/-0.17
BEACON2	EFs1	2DN	AAAT_SynSep	c16	1.23	1.11	1.47	1.27+/-0.18
BEACON2	EFs1	2DN	AAAT_SynSep	c17	5.85	5.48	5.27	5.53+/-0.29
BEACON2	EFs1	2DN	nt ctrl	c10	0.87	0.83	0.88	0.860+/-0.026
BEACON2	EFs1	2DN	nt ctrl	c14	2.64	2.21	2.35	2.40+/-0.22
BEACON2	EFs1	2DN	nt ctrl	c16	2.17	0.93	0.96	1.4+/-0.7
BEACON2	EFs1	2DN	nt ctrl	c17	7.36	6.04	5.6	6.3+/-0.9
BEACON2	EFs1	1DY	standard_array	c5	3.79	4.26	2.91	3.7+/-0.7
BEACON2	EFs1	1DY	standard_array	c7	8.58	9.17	8.06	8.6+/-0.6
BEACON2	EFs1	1DY	standard_array	c10	46.18	47.04	45.89	46.4+/-0.6
BEACON2	EFs1	1DY	standard_array	c16	4.55	4.83	4.21	4.53+/-0.31
BEACON2	EFs1	1DY	standard_array	c20	4.16	4.89	3.45	4.2+/-0.7
BEACON2	EFs1	1DY	AAAT_SynSep	c5	2.68	2.44	3.83	3.0+/-0.7
BEACON2	EFs1	1DY	AAAT_SynSep	c7	6.62	8.25	7.99	7.6+/-0.9
BEACON2	EFs1	1DY	AAAT_SynSep	c10	46.04	47.05	45.2	46.1+/-0.9
BEACON2	EFs1	1DY	AAAT_SynSep	c16	3.55	4.33	4.23	4.0+/-0.4
BEACON2	EFs1	1DY	AAAT_SynSep	c20	2.83	3.45	4.04	3.4+/-0.6
BEACON2	EFs1	1DY	nt ctrl	c5	2.43	1.91	2.11	2.15+/-0.26
BEACON2	EFs1	1DY	nt ctrl	c7	3.81	3.22	3.26	3.43+/-0.33
BEACON2	EFs1	1DY	nt ctrl	c10	4.78	4.55	4.87	4.73+/-0.17
BEACON2	EFs1	1DY	nt ctrl	c16	2.78	3.54	2.8	3.0+/-0.4
BEACON2	EFs1	1DY	nt ctrl	c20	3.14	3.51	2.83	3.16+/-0.34
BEACON2	EFs1	2DY	standard_array	c1	5.8	7.27	7.28	6.8+/-0.9
BEACON2	EFs1	2DY	standard_array	c6	5.77	6.86	6.01	6.2+/-0.6
BEACON2	EFs1	2DY	standard_array	c8	6.13	6.18	6.51	6.27+/-0.21
BEACON2	EFs1	2DY	standard_array	c12	7.6	7.95	7.87	7.81+/-0.18
BEACON2	EFs1	2DY	AAAT_SynSep	c1	6.89	7.24	6.43	6.9+/-0.4
BEACON2	EFs1	2DY	AAAT_SynSep	c6	5.57	5.89	6.37	5.9+/-0.4
BEACON2	EFs1	2DY	AAAT_SynSep	c8	6.49	6.71	7.03	6.74+/-0.27
BEACON2	EFs1	2DY	AAAT_SynSep	c12	8.06	7.96	7.86	7.96+/-0.10
BEACON2	EFs1	2DY	nt ctrl	c1	6.9	7.36	6.53	6.9+/-0.4
BEACON2	EFs1	2DY	nt ctrl	c6	5.5	4.84	4.57	5.0+/-0.5
BEACON2	EFs1	2DY	nt ctrl	c8	5.62	5.72	5.41	5.58+/-0.16
BEACON2	EFs1	2DY	nt ctrl	c12	4.24	3.98	3.07	3.8+/-0.6
BEACON2	U6	1R	single	c3	1.44	1.18	1.1	1.24+/-0.18
BEACON2	U6	1R	single	c5	2.86	2.86	2.45	2.72+/-0.24
BEACON2	U6	1R	single	c6	3.61	2.39	2.27	2.8+/-0.7
BEACON2	U6	1R	single	c7	26.45	26.76	26.8	26.67+/-0.19
BEACON2	U6	1R	single	c8	50.23	49.27	51.15	50.2+/-0.9
BEACON2	U6	1R	single	c10	81.43	80.66	81.36	81.1+/-0.4
BEACON2	U6	1R	single	c13	6.24	4.87	4.68	5.3+/-0.9
BEACON2	U6	1R	single	c20	2.11	1.83	1.9	1.95+/-0.15
BEACON2	U6	1R	standard_array	c3	1.4	1.2	0.95	1.18+/-0.23
BEACON2	U6	1R	standard_array	c5	2.9	2.5	2.1	2.5+/-0.4
BEACON2	U6	1R	standard_array	c6	2.85	2.18	2.9	2.6+/-0.4
BEACON2	U6	1R	standard_array	c7	17.96	16.24	15.52	16.6+/-1.3
BEACON2	U6	1R	standard_array	c8	37.05	34.24	33.21	34.8+/-2.0
BEACON2	U6	1R	standard_array	c10	72.29	69.4	59.22	67+/-7
BEACON2	U6	1R	standard_array	c13	5.32	4.22	2.45	4.0+/-1.4
BEACON2	U6	1R	standard_array	c20	1.57	1.72	3.3	2.2+/-1.0
BEACON2	U6	1R	AAAT_SynSep	c3	1.34	0.87	0.93	1.05+/-0.26
BEACON2	U6	1R	AAAT_SynSep	c5	2.24	2.26	2.57	2.36+/-0.19
BEACON2	U6	1R	AAAT_SynSep	c6	4.9	2.96	2.43	3.4+/-1.3
BEACON2	U6	1R	AAAT_SynSep	c7	23.67	22.85	23.51	23.3+/-0.4
BEACON2	U6	1R	AAAT_SynSep	c8	44.53	45.05	43.15	44.2+/-1.0
BEACON2	U6	1R	AAAT_SynSep	c10	76.58	76.05	75.77	76.1+/-0.4
BEACON2	U6	1R	AAAT_SynSep	c13	4.2	4.09	3.66	3.98+/-0.29
BEACON2	U6	1R	AAAT_SynSep	c20	2.24	1.28	1.4	1.6+/-0.5
BEACON2	U6	1R	nt ctrl	c3	1.31	1.28	1.67	1.42+/-0.22
BEACON2	U6	1R	nt ctrl	c5	2.63	2.68	2.38	2.56+/-0.16
BEACON2	U6	1R	nt ctrl	c6	1.36	2.77	1.66	1.9+/-0.7
BEACON2	U6	1R	nt ctrl	c7	1.08	1.82	1.44	1.4+/-0.4
BEACON2	U6	1R	nt ctrl	c8	2.97	2.75	3.14	2.95+/-0.20
BEACON2	U6	1R	nt ctrl	c10	1.81	1.88	2.13	1.94+/-0.17
BEACON2	U6	1R	nt ctrl	c13	3.89	3.97	4.16	4.01+/-0.14
BEACON2	U6	1R	nt ctrl	c20	1.18	2.94	1.4	1.8+/-1.0
BEACON2	U6	2R	single	c1	4.15	4.39	3.58	4.0+/-0.4
BEACON2	U6	2R	single	c4	8.76	10.04	9.16	9.3+/-0.7
BEACON2	U6	2R	single	c8	14.91	13.05	14.71	14.2+/-1.0
BEACON2	U6	2R	single	c9	46.31	45.74	47.5	46.5+/-0.9
BEACON2	U6	2R	single	c10	43.41	38.89	42.97	41.8+/-2.5
BEACON2	U6	2R	single	c12	18.03	18.08	19.61	18.6+/-0.9
BEACON2	U6	2R	single	c17	3.9	4.2	4.27	4.12+/-0.20
BEACON2	U6	2R	single	c20	2.87	2.83	3.19	2.96+/-0.20
BEACON2	U6	2R	standard_array	c1	3.53	4.19	3.69	3.80+/-0.34
BEACON2	U6	2R	standard_array	c4	7.97	8.99	7.51	8.2+/-0.8
BEACON2	U6	2R	standard_array	c8	6.1	5.74	6.14	5.99+/-0.22
BEACON2	U6	2R	standard_array	c9	20.35	19.27	19.59	19.7+/-0.6
BEACON2	U6	2R	standard_array	c10	17.16	16.53	17.63	17.1+/-0.6
BEACON2	U6	2R	standard_array	c12	8.89	10.04	8.77	9.2+/-0.7
BEACON2	U6	2R	standard_array	c17	3.15	3.44	3.53	3.37+/-0.20
BEACON2	U6	2R	standard_array	c20	2.61	2.34	2.13	2.36+/-0.24
BEACON2	U6	2R	AAAT_SynSep	c1	3.45	4.63	3.86	4.0+/-0.6
BEACON2	U6	2R	AAAT_SynSep	c4	9.55	10.52	8.73	9.6+/-0.9
BEACON2	U6	2R	AAAT_SynSep	c8	19.78	17.89	16.39	18.0+/-1.7
BEACON2	U6	2R	AAAT_SynSep	c9	44.89	44.05	41.52	43.5+/-1.8
BEACON2	U6	2R	AAAT_SynSep	c10	32.08	28.63	27.48	29.4+/-2.4
BEACON2	U6	2R	AAAT_SynSep	c12	28.52	30.17	27.95	28.9+/-1.2
BEACON2	U6	2R	AAAT_SynSep	c17	4.39	3.56	3.15	3.7+/-0.6
BEACON2	U6	2R	AAAT_SynSep	c20	4.42	2.6	2.31	3.1+/-1.1
BEACON2	U6	2R	nt ctrl	c1	4.13	4.34	3.82	4.10+/-0.26
BEACON2	U6	2R	nt ctrl	c4	9.27	10.02	10	9.8+/-0.4
BEACON2	U6	2R	nt ctrl	c8	1.43	1.51	3	2.0+/-0.9
BEACON2	U6	2R	nt ctrl	c9	1.49	2.17	2.42	2.0+/-0.5
BEACON2	U6	2R	nt ctrl	c10	0	0.07	0	0.02+/-0.04
BEACON2	U6	2R	nt ctrl	c12	0.38	0	0	0.13+/-0.22
BEACON2	U6	2R	nt ctrl	c17	3.7	3.83	4.25	3.93+/-0.29
BEACON2	U6	2R	nt ctrl	c20	2.78	2.74	2.9	2.81+/-0.08
BEACON2	U6	14R	single	c5	2.27	2.63	2.29	2.40+/-0.20
BEACON2	U6	14R	single	c6	3.67	4.88	3.24	3.9+/-0.9
BEACON2	U6	14R	single	c8	78.8	77.49	78.12	78.1+/-0.7
BEACON2	U6	14R	single	c10	88.93	85.34	86.36	86.9+/-1.8
BEACON2	U6	14R	single	c12	18.15	19.79	19.47	19.1+/-0.9
BEACON2	U6	14R	single	c16	0.65	0.94	0.65	0.75+/-0.17
BEACON2	U6	14R	standard_array	c5	3.21	2.81	3.2	3.07+/-0.23
BEACON2	U6	14R	standard_array	c6	3.78	3.61	3.83	3.74+/-0.12
BEACON2	U6	14R	standard_array	c8	64.81	65.25	64.05	64.7+/-0.6
BEACON2	U6	14R	standard_array	c10	74.89	76.38	71.72	74.3+/-2.4
BEACON2	U6	14R	standard_array	c12	11.08	11.34	11.3	11.24+/-0.14
BEACON2	U6	14R	standard_array	c16	0	0	0	0.0+/-0
BEACON2	U6	14R	AAAT_SynSep	c5	2.54	2.71	2.78	2.68+/-0.12
BEACON2	U6	14R	AAAT_SynSep	c6	3.1	3.13	3.76	3.3+/-0.4
BEACON2	U6	14R	AAAT_SynSep	c8	67.76	66.31	66.9	67.0+/-0.7
BEACON2	U6	14R	AAAT_SynSep	c10	75.05	74.5	77.53	75.7+/-1.6
BEACON2	U6	14R	AAAT_SynSep	c12	11.01	11	10.38	10.8+/-0.4
BEACON2	U6	14R	AAAT_SynSep	c16	0	0	0	0.0+/-0
BEACON2	U6	14R	nt ctrl	c5	2.5	2.55	2.71	2.59+/-0.11
BEACON2	U6	14R	nt ctrl	c6	2.83	3.25	3.12	3.07+/-0.22
BEACON2	U6	14R	nt ctrl	c8	1.96	1.91	1.91	1.927+/-0.029
BEACON2	U6	14R	nt ctrl	c10	2.94	3.13	3.12	3.06+/-0.11
BEACON2	U6	14R	nt ctrl	c12	0	0	0	0.0+/-0
BEACON2	U6	14R	nt ctrl	c16	0	0	0	0.0+/-0
BEACON2	U6	1P	single	c9	54.81	55.81	58.78	56.5+/-2.1
BEACON2	U6	1P	single	c10	54.19	51.17	57.69	54.4+/-3.3
BEACON2	U6	1P	single	c12	9.38	10.44	10.29	10.0+/-0.6
BEACON2	U6	1P	single	c19	5.54	6.65	6.85	6.3+/-0.7
BEACON2	U6	1P	standard_array	c9	32.22	34.36	35.28	34.0+/-1.6
BEACON2	U6	1P	standard_array	c10	32.03	33.23	31.03	32.1+/-1.1
BEACON2	U6	1P	standard_array	c12	6.94	7.62	5.71	6.8+/-1.0
BEACON2	U6	1P	standard_array	c19	6.29	6.24	4.74	5.8+/-0.9
BEACON2	U6	1P	AAAT_SynSep	c9	34.57	33.28	31.35	33.1+/-1.6
BEACON2	U6	1P	AAAT_SynSep	c10	34.32	31.67	30.56	32.2+/-1.9
BEACON2	U6	1P	AAAT_SynSep	c12	7.97	7.85	8.43	8.08+/-0.31
BEACON2	U6	1P	AAAT_SynSep	c19	6.96	5.59	6.54	6.4+/-0.7
BEACON2	U6	1P	nt ctrl	c9	3.23	3.98	3.69	3.6+/-0.4
BEACON2	U6	1P	nt ctrl	c10	0	1.16	1.98	1.0+/-1.0
BEACON2	U6	1P	nt ctrl	c12	7.05	7.69	6.5	7.1+/-0.6
BEACON2	U6	1P	nt ctrl	c19	6.89	6.25	5.67	6.3+/-0.6
BEACON2	U6	2P	single	c1	5.34	2.89	4.07	4.1+/-1.2
BEACON2	U6	2P	single	c2	3.03	2.84	3.1	2.99+/-0.13
BEACON2	U6	2P	single	c7	16.12	12.6	13.81	14.2+/-1.8
BEACON2	U6	2P	single	c10	52.69	50.7	51.35	51.6+/-1.0
BEACON2	U6	2P	single	c15	2.62	2.08	2.32	2.34+/-0.27
BEACON2	U6	2P	single	c19	2.91	2.35	2.37	2.54+/-0.32
BEACON2	U6	2P	standard_array	c1	3.78	3.67	2.33	3.3+/-0.8
BEACON2	U6	2P	standard_array	c2	3.51	2.87	1.52	2.6+/-1.0
BEACON2	U6	2P	standard_array	c7	6.75	6.42	6.06	6.41+/-0.35
BEACON2	U6	2P	standard_array	c10	19.72	19.67	17.16	18.8+/-1.5
BEACON2	U6	2P	standard_array	c15	1.28	2.03	0	1.1+/-1.0
BEACON2	U6	2P	standard_array	c19	1.8	1.56	1.15	1.50+/-0.33
BEACON2	U6	2P	AAAT_SynSep	c1	3.22	4.73	9.84	5.9+/-3.5
BEACON2	U6	2P	AAAT_SynSep	c2	2.01	3.55	6.42	4.0+/-2.2
BEACON2	U6	2P	AAAT_SynSep	c7	6.91	7.71	10.75	8.5+/-2.0
BEACON2	U6	2P	AAAT_SynSep	c10	28.98	28.42	29.01	28.80+/-0.33
BEACON2	U6	2P	AAAT_SynSep	c15	0	2.25	5.78	2.7+/-2.9
BEACON2	U6	2P	AAAT_SynSep	c19	0.65	1.86	5.79	2.8+/-2.7
BEACON2	U6	2P	nt ctrl	c1	3.62	2.87	4.44	3.6+/-0.8
BEACON2	U6	2P	nt ctrl	c2	2.85	2.64	3.05	2.85+/-0.21
BEACON2	U6	2P	nt ctrl	c7	5.76	6.78	7.1	6.5+/-0.7
BEACON2	U6	2P	nt ctrl	c10	2.89	0	2.39	1.8+/-1.5
BEACON2	U6	2P	nt ctrl	c15	1.45	2.58	2.99	2.3+/-0.8
BEACON2	U6	2P	nt ctrl	c19	1.4	1.82	2.95	2.1+/-0.8
BEACON2	U6	3P	single	c4	1.97	1.92	2.72	2.2+/-0.4
BEACON2	U6	3P	single	c5	2.63	2.43	2.35	2.47+/-0.14
BEACON2	U6	3P	single	c9	59.53	60.38	60.27	60.1+/-0.5
BEACON2	U6	3P	single	c10	69.79	69.61	68.13	69.2+/-0.9
BEACON2	U6	3P	single	c11	64.68	66.36	65.64	65.6+/-0.8
BEACON2	U6	3P	single	c12	50.95	50.57	51.45	51.0+/-0.4
BEACON2	U6	3P	single	c13	14.18	12.78	13.24	13.4+/-0.7
BEACON2	U6	3P	single	c15	0	0	1.3	0.4+/-0.8
BEACON2	U6	3P	single	c19	0	0	2.15	0.7+/-1.2
BEACON2	U6	3P	standard_array	c4	2.88	2.97	2.72	2.86+/-0.13
BEACON2	U6	3P	standard_array	c5	4.32	4.19	3.35	4.0+/-0.5
BEACON2	U6	3P	standard_array	c9	31.55	34.02	29.78	31.8+/-2.1
BEACON2	U6	3P	standard_array	c10	39.4	43.7	39.84	41.0+/-2.4
BEACON2	U6	3P	standard_array	c11	36.08	37.57	34.46	36.0+/-1.6
BEACON2	U6	3P	standard_array	c12	20.17	20.16	18.99	19.8+/-0.7
BEACON2	U6	3P	standard_array	c13	5.81	6.54	4.45	5.6+/-1.1
BEACON2	U6	3P	standard_array	c15	0	0	0	0.0+/-0
BEACON2	U6	3P	standard_array	c19	4.05	0	3.57	2.5+/-2.2
BEACON2	U6	3P	AAAT_SynSep	c4	4.25	4.03	3.48	3.9+/-0.4
BEACON2	U6	3P	AAAT_SynSep	c5	2.95	4.46	4.51	4.0+/-0.9
BEACON2	U6	3P	AAAT_SynSep	c9	34.38	35.41	35	34.9+/-0.5
BEACON2	U6	3P	AAAT_SynSep	c10	45.81	46.32	45.44	45.9+/-0.4
BEACON2	U6	3P	AAAT_SynSep	c11	37.67	36.29	36.34	36.8+/-0.8
BEACON2	U6	3P	AAAT_SynSep	c12	13.58	13.58	13.02	13.39+/-0.32
BEACON2	U6	3P	AAAT_SynSep	c13	8.22	9.08	8.71	8.7+/-0.4
BEACON2	U6	3P	AAAT_SynSep	c15	3.76	4.28	4.36	4.13+/-0.33
BEACON2	U6	3P	AAAT_SynSep	c19	2.97	0	3.97	2.3+/-2.1
BEACON2	U6	3P	nt ctrl	c4	2.91	2.06	1.67	2.2+/-0.6
BEACON2	U6	3P	nt ctrl	c5	3.81	5.99	7.23	5.7+/-1.7
BEACON2	U6	3P	nt ctrl	c9	12.94	6.56	5.18	8+/-4
BEACON2	U6	3P	nt ctrl	c10	9.81	5.94	4.34	6.7+/-2.8
BEACON2	U6	3P	nt ctrl	c11	6.19	2.92	0	3.0+/-3.1
BEACON2	U6	3P	nt ctrl	c12	2.48	2.38	4.97	3.3+/-1.5
BEACON2	U6	3P	nt ctrl	c13	0	0	3.06	1.0+/-1.8
BEACON2	U6	3P	nt ctrl	c15	0	0	0	0.0+/-0
BEACON2	U6	3P	nt ctrl	c19	0	0	1.22	0.4+/-0.7
BEACON2	U6	1C	single	c6	7.6	7.96	8.23	7.93+/-0.32
BEACON2	U6	1C	single	c7	8.89	12.5	9.32	10.2+/-2.0
BEACON2	U6	1C	single	c8	10.88	11.14	11.08	11.03+/-0.14
BEACON2	U6	1C	single	c9	22.25	21.07	21.36	21.6+/-0.6
BEACON2	U6	1C	single	c16	8.01	7.09	4.96	6.7+/-1.6
BEACON2	U6	1C	single	c19	7.38	7.51	5.61	6.8+/-1.1
BEACON2	U6	1C	standard_array	c6	3.09	2.5	3.37	3.0+/-0.4
BEACON2	U6	1C	standard_array	c7	3.54	2.04	3.06	2.9+/-0.8
BEACON2	U6	1C	standard_array	c8	3.4	3	3.88	3.4+/-0.4
BEACON2	U6	1C	standard_array	c9	6.94	5.51	6.48	6.3+/-0.7
BEACON2	U6	1C	standard_array	c16	6.53	4.58	5.71	5.6+/-1.0
BEACON2	U6	1C	standard_array	c19	6.27	5.43	6.31	6.0+/-0.5
BEACON2	U6	1C	AAAT_SynSep	c6	2.67	2.78	2.67	2.71+/-0.06
BEACON2	U6	1C	AAAT_SynSep	c7	3.46	2.74	3.57	3.3+/-0.5
BEACON2	U6	1C	AAAT_SynSep	c8	3.24	4.25	3.6	3.7+/-0.5
BEACON2	U6	1C	AAAT_SynSep	c9	7.91	6.84	7.8	7.5+/-0.6
BEACON2	U6	1C	AAAT_SynSep	c16	7.18	4.67	5.77	5.9+/-1.3
BEACON2	U6	1C	AAAT_SynSep	c19	7.31	5.57	5.99	6.3+/-0.9
BEACON2	U6	1C	nt ctrl	c6	2.76	2.64	3.57	3.0+/-0.5
BEACON2	U6	1C	nt ctrl	c7	4.16	2.38	3.02	3.2+/-0.9
BEACON2	U6	1C	nt ctrl	c8	2.84	2.21	2.77	2.61+/-0.35
BEACON2	U6	1C	nt ctrl	c9	4.99	4.47	4.54	4.67+/-0.28
BEACON2	U6	1C	nt ctrl	c16	6.57	5.48	5.16	5.7+/-0.7
BEACON2	U6	1C	nt ctrl	c19	7.56	6.45	5.45	6.5+/-1.1
BEACON2	U6	2C	single	c4	0	0	3.18	1.1+/-1.8
BEACON2	U6	2C	single	c7	18.42	22.27	19.63	20.1+/-2.0
BEACON2	U6	2C	single	c10	67.5	70.88	68.27	68.9+/-1.8
BEACON2	U6	2C	single	c14	3.4	3.28	4.5	3.7+/-0.7
BEACON2	U6	2C	single	c15	0	0	2.51	0.8+/-1.4
BEACON2	U6	2C	standard_array	c4	0	3.426	0.28	1.2+/-1.9
BEACON2	U6	2C	standard_array	c7	5.72	7.433	6.09	6.4+/-0.9
BEACON2	U6	2C	standard_array	c10	23.38	22.989	22.01	22.8+/-0.7
BEACON2	U6	2C	standard_array	c14	3.83	3.37	3.77	3.66+/-0.25
BEACON2	U6	2C	standard_array	c15	0	4.988	0	1.7+/-2.9
BEACON2	U6	2C	AAAT_SynSep	c4	0.89	0	0	0.3+/-0.5
BEACON2	U6	2C	AAAT_SynSep	c7	4.57	6.28	5	5.3+/-0.9
BEACON2	U6	2C	AAAT_SynSep	c10	25.67	24.83	24.59	25.0+/-0.6
BEACON2	U6	2C	AAAT_SynSep	c14	3.19	3.19	2.98	3.12+/-0.12
BEACON2	U6	2C	AAAT_SynSep	c15	0	0	0	0.0+/-0
BEACON2	U6	2C	nt ctrl	c4	0	0	0	0.0+/-0
BEACON2	U6	2C	nt ctrl	c7	3	4.71	4.55	4.1+/-0.9
BEACON2	U6	2C	nt ctrl	c10	5.67	4.45	5.19	5.1+/-0.6
BEACON2	U6	2C	nt ctrl	c14	3.09	3.34	4.62	3.7+/-0.8
BEACON2	U6	2C	nt ctrl	c15	0	0	0	0.0+/-0
BEACON2	U6	3C	single	c6	3.53	3.91	3.7	3.71+/-0.19
BEACON2	U6	3C	single	c7	3.57	4.35	3.63	3.9+/-0.4
BEACON2	U6	3C	single	c8	8.93	9.1	9.19	9.07+/-0.13
BEACON2	U6	3C	single	c10	31.78	32.19	31.9	31.96+/-0.21
BEACON2	U6	3C	single	c15	5.86	5.58	5.53	5.66+/-0.18
BEACON2	U6	3C	single	c16	4.76	4.52	4.71	4.66+/-0.13
BEACON2	U6	3C	single	c19	3.44	0.64	1.85	2.0+/-1.4
BEACON2	U6	3C	standard_array	c6	2.56	2.6	2.92	2.69+/-0.20
BEACON2	U6	3C	standard_array	c7	1.33	1.7	0.69	1.2+/-0.5
BEACON2	U6	3C	standard_array	c8	4.29	3.9	4.26	4.15+/-0.22
BEACON2	U6	3C	standard_array	c10	4.09	4.3	4.78	4.39+/-0.35
BEACON2	U6	3C	standard_array	c15	5.91	7.1	5.28	6.1+/-0.9
BEACON2	U6	3C	standard_array	c16	4.47	4.9	4.54	4.64+/-0.23
BEACON2	U6	3C	standard_array	c19	1.75	3.6	2.23	2.5+/-1.0
BEACON2	U6	3C	AAAT_SynSep	c6	3.01	2.71	2.86	2.86+/-0.15
BEACON2	U6	3C	AAAT_SynSep	c7	1.6	0	0.49	0.7+/-0.8
BEACON2	U6	3C	AAAT_SynSep	c8	4.94	4.42	4.66	4.67+/-0.26
BEACON2	U6	3C	AAAT_SynSep	c10	3.81	4.16	4.04	4.00+/-0.18
BEACON2	U6	3C	AAAT_SynSep	c15	6.45	7.81	4.15	6.1+/-1.9
BEACON2	U6	3C	AAAT_SynSep	c16	5.61	6.17	4.14	5.3+/-1.0
BEACON2	U6	3C	AAAT_SynSep	c19	1.03	4.79	2.74	2.9+/-1.9
BEACON2	U6	3C	nt ctrl	c6	2.79	2.82	2.5	2.70+/-0.18
BEACON2	U6	3C	nt ctrl	c7	0	0.68	1.03	0.6+/-0.5
BEACON2	U6	3C	nt ctrl	c8	3.43	3.25	3.54	3.41+/-0.15
BEACON2	U6	3C	nt ctrl	c10	2.88	2.93	2.74	2.85+/-0.10
BEACON2	U6	3C	nt ctrl	c15	5.17	4.55	4.87	4.86+/-0.31
BEACON2	U6	3C	nt ctrl	c16	4.05	3.83	3.71	3.86+/-0.17
BEACON2	U6	3C	nt ctrl	c19	1.9	0.37	1.1	1.1+/-0.8
BEACON2	U6	1V	single	c2	2.3	2.667	1.81	2.3+/-0.4
BEACON2	U6	1V	single	c5	2.04	3.17	3.41	2.9+/-0.7
BEACON2	U6	1V	single	c7	44.38	32.558	33.59	37+/-7
BEACON2	U6	1V	single	c9	26.88	25.486	26.84	26.4+/-0.8
BEACON2	U6	1V	single	c11	26.82	24.859	25.49	25.7+/-1.0
BEACON2	U6	1V	single	c13	0.9	1.201	0.54	0.88+/-0.33
BEACON2	U6	1V	single	c14	0.77	1.178	1.91	1.3+/-0.6
BEACON2	U6	1V	single	c15	1.23	1.494	1.04	1.25+/-0.23
BEACON2	U6	1V	single	c17	3.95	2.529	2.68	3.1+/-0.8
BEACON2	U6	1V	single	c19	1.07	0.431	0.15	0.6+/-0.5
BEACON2	U6	1V	standard_array	c2	2.99	2.66	2.94	2.86+/-0.18
BEACON2	U6	1V	standard_array	c5	5.19	4.76	4.99	4.98+/-0.22
BEACON2	U6	1V	standard_array	c7	8.38	7.43	7.95	7.9+/-0.5
BEACON2	U6	1V	standard_array	c9	3.25	3.8	4.27	3.8+/-0.5
BEACON2	U6	1V	standard_array	c11	2.95	4.14	5.89	4.3+/-1.5
BEACON2	U6	1V	standard_array	c13	1.09	1.83	2.29	1.7+/-0.6
BEACON2	U6	1V	standard_array	c14	0.8	2.41	2.06	1.8+/-0.8
BEACON2	U6	1V	standard_array	c15	0.92	1.73	2.45	1.7+/-0.8
BEACON2	U6	1V	standard_array	c17	1.07	1.75	1.77	1.5+/-0.4
BEACON2	U6	1V	standard_array	c19	0.78	2.26	2.36	1.8+/-0.9
BEACON2	U6	1V	AAAT_SynSep	c2	3.806	2.71	2.94	3.2+/-0.6
BEACON2	U6	1V	AAAT_SynSep	c5	4.722	4.82	4.1	4.5+/-0.4
BEACON2	U6	1V	AAAT_SynSep	c7	8.161	8.45	7.16	7.9+/-0.7
BEACON2	U6	1V	AAAT_SynSep	c9	2.793	3.42	3.01	3.07+/-0.32
BEACON2	U6	1V	AAAT_SynSep	c11	3.423	3.25	3.44	3.37+/-0.11
BEACON2	U6	1V	AAAT_SynSep	c13	1.758	0.54	0.72	1.0+/-0.7
BEACON2	U6	1V	AAAT_SynSep	c14	0	0.98	0	0.3+/-0.6
BEACON2	U6	1V	AAAT_SynSep	c15	1.203	0.73	0.88	0.94+/-0.24
BEACON2	U6	1V	AAAT_SynSep	c17	1.19	1.05	1.12	1.12+/-0.07
BEACON2	U6	1V	AAAT_SynSep	c19	0.076	0.5	0.71	0.43+/-0.32
BEACON2	U6	1V	nt ctrl	c2	2.99	3.04	3.22	3.08+/-0.12
BEACON2	U6	1V	nt ctrl	c5	4.98	5.04	5.38	5.13+/-0.22
BEACON2	U6	1V	nt ctrl	c7	6.7	6.51	7.21	6.8+/-0.4
BEACON2	U6	1V	nt ctrl	c9	0	1.31	0	0.4+/-0.8
BEACON2	U6	1V	nt ctrl	c11	1.42	1.97	0.91	1.4+/-0.5
BEACON2	U6	1V	nt ctrl	c13	0.27	3.5	0.57	1.4+/-1.8
BEACON2	U6	1V	nt ctrl	c14	0.64	2.99	0.85	1.5+/-1.3
BEACON2	U6	1V	nt ctrl	c15	0.84	3.18	0.83	1.6+/-1.4
BEACON2	U6	1V	nt ctrl	c17	0.88	2.71	0	1.2+/-1.4
BEACON2	U6	1V	nt ctrl	c19	0	2.73	0.6	1.1+/-1.4
BEACON2	U6	2V	single	c8	4.82	7.11	5.26	5.7+/-1.2
BEACON2	U6	2V	single	c9	10.81	9.5	10.53	10.3+/-0.7
BEACON2	U6	2V	single	c11	5.47	8.17	5.63	6.4+/-1.5
BEACON2	U6	2V	single	c12	1.9	2.83	2.11	2.3+/-0.5
BEACON2	U6	2V	single	c17	4.28	0	0	1.4+/-2.5
BEACON2	U6	2V	single	c19	2.56	6.8	3.08	4.1+/-2.3
BEACON2	U6	2V	standard_array	c8	2.08	2.6	2.79	2.5+/-0.4
BEACON2	U6	2V	standard_array	c9	3.17	3.55	3.61	3.44+/-0.24
BEACON2	U6	2V	standard_array	c11	3.54	2.04	1.67	2.4+/-1.0
BEACON2	U6	2V	standard_array	c12	1.59	2.19	1.79	1.86+/-0.31
BEACON2	U6	2V	standard_array	c17	0	1.39	0.97	0.8+/-0.7
BEACON2	U6	2V	standard_array	c19	1.75	0.74	0	0.8+/-0.9
BEACON2	U6	2V	AAAT_SynSep	c8	1.43	2.08	2.4	2.0+/-0.5
BEACON2	U6	2V	AAAT_SynSep	c9	2.88	2.98	2.54	2.80+/-0.23
BEACON2	U6	2V	AAAT_SynSep	c11	2.09	3.04	2.81	2.6+/-0.5
BEACON2	U6	2V	AAAT_SynSep	c12	1.33	1.23	0.92	1.16+/-0.21
BEACON2	U6	2V	AAAT_SynSep	c17	0	0	0	0.0+/-0
BEACON2	U6	2V	AAAT_SynSep	c19	0	0	0	0.0+/-0
BEACON2	U6	2V	nt ctrl	c8	1.85	1.78	2.35	1.99+/-0.31
BEACON2	U6	2V	nt ctrl	c9	0	1.71	0	0.6+/-1.0
BEACON2	U6	2V	nt ctrl	c11	2.56	2.36	3.26	2.7+/-0.5
BEACON2	U6	2V	nt ctrl	c12	0.94	0.61	1.3	0.95+/-0.35
BEACON2	U6	2V	nt ctrl	c17	2.98	1.42	2.56	2.3+/-0.8
BEACON2	U6	2V	nt ctrl	c19	0	0.49	0	0.16+/-0.28
BEACON2	U6	3V	single	c1	1.51	0	0.3	0.6+/-0.8
BEACON2	U6	3V	single	c7	17.26	15.11	17.05	16.5+/-1.2
BEACON2	U6	3V	single	c8	5.96	1.95	5.15	4.4+/-2.1
BEACON2	U6	3V	single	c10	37.71	35.07	37.08	36.6+/-1.4
BEACON2	U6	3V	standard_array	c1	0	0.89	1.34	0.7+/-0.7
BEACON2	U6	3V	standard_array	c7	5.11	5.98	6.7	5.9+/-0.8
BEACON2	U6	3V	standard_array	c8	0	2.06	0	0.7+/-1.2
BEACON2	U6	3V	standard_array	c10	2.18	3.47	3.62	3.1+/-0.8
BEACON2	U6	3V	AAAT_SynSep	c1	0.06	0.24	2.61	1.0+/-1.4
BEACON2	U6	3V	AAAT_SynSep	c7	4.54	5.24	6.17	5.3+/-0.8
BEACON2	U6	3V	AAAT_SynSep	c8	0.17	1.02	0	0.4+/-0.5
BEACON2	U6	3V	AAAT_SynSep	c10	2.45	1.71	2.86	2.3+/-0.6
BEACON2	U6	3V	nt ctrl	c1	0.06	0	0.06	0.040+/-0.035
BEACON2	U6	3V	nt ctrl	c7	5.38	5.33	6.14	5.6+/-0.5
BEACON2	U6	3V	nt ctrl	c8	0.36	0	0.09	0.15+/-0.19
BEACON2	U6	3V	nt ctrl	c10	0.2	0.63	0.26	0.36+/-0.23
BEACON2	U6	1DN	single	c1	4.94	2.2	4.68	3.9+/-1.5
BEACON2	U6	1DN	single	c2	1.87	2.84	2.38	2.4+/-0.5
BEACON2	U6	1DN	single	c4	3.97	2.24	4.71	3.6+/-1.3
BEACON2	U6	1DN	single	c6	2.41	4.42	1.92	2.9+/-1.3
BEACON2	U6	1DN	single	c8	40.39	38.73	42.02	40.4+/-1.6
BEACON2	U6	1DN	single	c9	57.8	60.29	56.72	58.3+/-1.8
BEACON2	U6	1DN	single	c12	5.2	6.57	5.47	5.7+/-0.7
BEACON2	U6	1DN	single	c14	12.84	13.71	10.59	12.4+/-1.6
BEACON2	U6	1DN	standard_array	c1	4.12	2.86	2.7	3.2+/-0.8
BEACON2	U6	1DN	standard_array	c2	3.6	3.9	4.23	3.91+/-0.32
BEACON2	U6	1DN	standard_array	c4	2.47	2.3	3	2.6+/-0.4
BEACON2	U6	1DN	standard_array	c6	5.2	5.2	6.61	5.7+/-0.8
BEACON2	U6	1DN	standard_array	c8	2.69	3.47	4.1	3.4+/-0.7
BEACON2	U6	1DN	standard_array	c9	6.53	7.61	4.25	6.1+/-1.7
BEACON2	U6	1DN	standard_array	c12	4.55	5.31	4.22	4.7+/-0.6
BEACON2	U6	1DN	standard_array	c14	4.24	4.51	7.52	5.4+/-1.8
BEACON2	U6	1DN	AAAT_SynSep	c1	0	3.06	3.2	2.1+/-1.8
BEACON2	U6	1DN	AAAT_SynSep	c2	6.44	3.73	4.06	4.7+/-1.5
BEACON2	U6	1DN	AAAT_SynSep	c4	2.26	2.2	2.29	2.25+/-0.05
BEACON2	U6	1DN	AAAT_SynSep	c6	5.6	5.12	5.42	5.38+/-0.24
BEACON2	U6	1DN	AAAT_SynSep	c8	2.8	2.53	2.53	2.62+/-0.16
BEACON2	U6	1DN	AAAT_SynSep	c9	6.4	3.89	5.14	5.1+/-1.3
BEACON2	U6	1DN	AAAT_SynSep	c12	4.32	4.15	5.18	4.5+/-0.6
BEACON2	U6	1DN	AAAT_SynSep	c14	3.96	3.51	4.27	3.9+/-0.4
BEACON2	U6	1DN	nt ctrl	c1	2.55	2.76	2.07	2.46+/-0.35
BEACON2	U6	1DN	nt ctrl	c2	4.09	4.31	3.97	4.12+/-0.17
BEACON2	U6	1DN	nt ctrl	c4	2.31	2.6	2.44	2.45+/-0.15
BEACON2	U6	1DN	nt ctrl	c6	5.56	5.75	5.81	5.71+/-0.13
BEACON2	U6	1DN	nt ctrl	c8	3.5	2.88	3.51	3.3+/-0.4
BEACON2	U6	1DN	nt ctrl	c9	3.57	3.97	3.97	3.84+/-0.23
BEACON2	U6	1DN	nt ctrl	c12	4.07	4.72	4.85	4.5+/-0.4
BEACON2	U6	1DN	nt ctrl	c14	3.33	3.69	3.88	3.63+/-0.28
BEACON2	U6	2DN	single	c10	29.7	29.68	31.76	30.4+/-1.2
BEACON2	U6	2DN	single	c14	3	2.02	2.41	2.5+/-0.5
BEACON2	U6	2DN	single	c16	5.07	1.76	2.93	3.3+/-1.7
BEACON2	U6	2DN	single	c17	3.13	2.4	1.97	2.5+/-0.6
BEACON2	U6	2DN	standard_array	c10	3.57	2.68	0	2.1+/-1.9
BEACON2	U6	2DN	standard_array	c14	2.21	2.53	2.08	2.27+/-0.23
BEACON2	U6	2DN	standard_array	c16	3.13	1.81	6.18	3.7+/-2.2
BEACON2	U6	2DN	standard_array	c17	0.77	4.09	3.47	2.8+/-1.8
BEACON2	U6	2DN	AAAT_SynSep	c10	1.49	1.26	1.32	1.36+/-0.12
BEACON2	U6	2DN	AAAT_SynSep	c14	2.61	2.51	2.49	2.54+/-0.06
BEACON2	U6	2DN	AAAT_SynSep	c16	2.31	1.84	1.75	1.97+/-0.30
BEACON2	U6	2DN	AAAT_SynSep	c17	2.07	4.27	3.8	3.4+/-1.2
BEACON2	U6	2DN	nt ctrl	c10	1.1	1.81	1.34	1.4+/-0.4
BEACON2	U6	2DN	nt ctrl	c14	2.5	3.07	2.62	2.73+/-0.30
BEACON2	U6	2DN	nt ctrl	c16	3.34	2.98	1.64	2.7+/-0.9
BEACON2	U6	2DN	nt ctrl	c17	0	4.58	1.86	2.1+/-2.3
BEACON2	U6	1DY	single	c5	2.61	1.45	2.78	2.3+/-0.7
BEACON2	U6	1DY	single	c7	21.15	20.59	22.31	21.3+/-0.9
BEACON2	U6	1DY	single	c10	73.51	73.18	71.01	72.6+/-1.4
BEACON2	U6	1DY	single	c16	3.07	3.69	3.36	3.37+/-0.31
BEACON2	U6	1DY	single	c20	3.65	4.75	3.68	4.0+/-0.6
BEACON2	U6	1DY	standard_array	c5	0	0	0	0.0+/-0
BEACON2	U6	1DY	standard_array	c7	2.05	4.08	3.43	3.2+/-1.0
BEACON2	U6	1DY	standard_array	c10	19.93	22.99	21.74	21.6+/-1.5
BEACON2	U6	1DY	standard_array	c16	2.76	3.34	4	3.4+/-0.6
BEACON2	U6	1DY	standard_array	c20	2.59	2.77	3.24	2.87+/-0.34
BEACON2	U6	1DY	AAAT_SynSep	c5	0	0	2.57	0.9+/-1.5
BEACON2	U6	1DY	AAAT_SynSep	c7	2.67	2.772	2.59	2.68+/-0.09
BEACON2	U6	1DY	AAAT_SynSep	c10	9.38	9.161	8.86	9.13+/-0.26
BEACON2	U6	1DY	AAAT_SynSep	c16	4.19	3.888	3.49	3.86+/-0.35
BEACON2	U6	1DY	AAAT_SynSep	c20	2.93	3.237	3.09	3.09+/-0.15
BEACON2	U6	1DY	nt ctrl	c5	0	0	2.43	0.8+/-1.4
BEACON2	U6	1DY	nt ctrl	c7	1.27	3.56	3.29	2.7+/-1.3
BEACON2	U6	1DY	nt ctrl	c10	3.9	3.46	3.94	3.77+/-0.27
BEACON2	U6	1DY	nt ctrl	c16	2.91	4.45	4.59	4.0+/-0.9
BEACON2	U6	1DY	nt ctrl	c20	3.44	3.3	3.29	3.34+/-0.08
BEACON2	U6	2DY	single	c1	7.93	7.02	7.28	7.4+/-0.5
BEACON2	U6	2DY	single	c6	12.01	12.98	12.16	12.4+/-0.5
BEACON2	U6	2DY	single	c8	11.57	12.17	11.48	11.7+/-0.4
BEACON2	U6	2DY	single	c12	23.19	24.81	24.27	24.1+/-0.8
BEACON2	U6	2DY	standard_array	c1	6.47	7.37	6.47	6.8+/-0.5
BEACON2	U6	2DY	standard_array	c6	3.36	3.67	3.65	3.56+/-0.17
BEACON2	U6	2DY	standard_array	c8	5.15	5.8	5.1	5.3+/-0.4
BEACON2	U6	2DY	standard_array	c12	2.16	2.46	3.17	2.6+/-0.5
BEACON2	U6	2DY	AAAT_SynSep	c1	6.77	6.61	6.92	6.77+/-0.16
BEACON2	U6	2DY	AAAT_SynSep	c6	3.93	3.15	3.79	3.6+/-0.4
BEACON2	U6	2DY	AAAT_SynSep	c8	5.52	5.32	5.28	5.37+/-0.13
BEACON2	U6	2DY	AAAT_SynSep	c12	2.54	2.39	3.51	2.8+/-0.6
BEACON2	U6	2DY	nt ctrl	c1	6.79	7.03	6.46	6.76+/-0.29
BEACON2	U6	2DY	nt ctrl	c6	4.12	4.13	4.3	4.18+/-0.10
BEACON2	U6	2DY	nt ctrl	c8	5.05	5.46	5.38	5.30+/-0.22
BEACON2	U6	2DY	nt ctrl	c12	3.89	2.11	2.47	2.8+/-0.9

## Sheet: Fig.4A-B and SupFig.8A-B
BE system	gRNA ID	condition	target C	r1	r2	r3	mean	std
BEACON2	R1	20nt	C3	1.09	1.66	1.05	1.26667	0.341223
BEACON2	R1	20nt	C5	1.59	3.64	1.86	2.36333	1.11384
BEACON2	R1	20nt	C6	2.25	1.2	2.25	1.9	0.606218
BEACON2	R1	20nt	C7	21.78	21.82	22.49	22.03	0.398873
BEACON2	R1	20nt	C8	36.63	39.09	42.15	39.29	2.76543
BEACON2	R1	20nt	C10	62.08	69.89	68.79	66.92	4.22749
BEACON2	R1	20nt	C13	3.28	3.11	2.98	3.12333	0.150444
BEACON2	R1	20nt	C20	4.2	1.2	0.96	2.12	1.80533
BEACON2	R1	20nt C>T	C3	1.05	0.82	0.84	0.903333	0.12741
BEACON2	R1	20nt C>T	C5	1.88	2.21	1.85	1.98	0.19975
BEACON2	R1	20nt C>T	C6	2.22	2.56	3.03	2.60333	0.406735
BEACON2	R1	20nt C>T	C7	7.82	6.56	7.09	7.15667	0.63264
BEACON2	R1	20nt C>T	C8	15.39	14.31	13.79	14.4967	0.81617
BEACON2	R1	20nt C>T	C10	33.56	31.91	30.41	31.96	1.5756
BEACON2	R1	20nt C>T	C13	3.24	2.98	3.09	3.10333	0.130512
BEACON2	R1	20nt C>T	C20	1.91	2.35	2.32	2.19333	0.245832
BEACON2	R1	20nt C>G	C3	1.01	0.89	0.98	0.96	0.06245
BEACON2	R1	20nt C>G	C5	1.58	2.17	1.88	1.87667	0.295014
BEACON2	R1	20nt C>G	C6	1.61	1.66	2.71	1.99333	0.621155
BEACON2	R1	20nt C>G	C7	2.69	4.02	2.76	3.15667	0.748487
BEACON2	R1	20nt C>G	C8	4.8	7.59	6.79	6.39333	1.43667
BEACON2	R1	20nt C>G	C10	20	23.41	20.52	21.31	1.83714
BEACON2	R1	20nt C>G	C13	1.84	2.88	2.96	2.56	0.62482
BEACON2	R1	20nt C>G	C20	2.14	1.07	2.31	1.84	0.672235
BEACON2	R1	15nt	C3	0.89	1.05	0.9	0.946667	0.0896289
BEACON2	R1	15nt	C5	1.86	2.04	1.83	1.91	0.113578
BEACON2	R1	15nt	C6	4.38	1.69	2.42	2.83	1.39108
BEACON2	R1	15nt	C7	4.78	2.53	2.37	3.22667	1.3476
BEACON2	R1	15nt	C8	5.89	4.3	2.93	4.37333	1.48136
BEACON2	R1	15nt	C10	36.17	23.61	28.87	29.55	6.30755
BEACON2	R1	15nt	C13	4.13	2.88	2.38	3.13	0.901388
BEACON2	R1	15nt	C20	4.32	1.64	2.39	2.78333	1.38262
BEACON2	R1	15nt C>T	C3	0.95	0.98	0.96	0.963333	0.0152753
BEACON2	R1	15nt C>T	C5	1.97	1.92	2.07	1.98667	0.0763763
BEACON2	R1	15nt C>T	C6	1.98	1.61	1.41	1.66667	0.289194
BEACON2	R1	15nt C>T	C7	1.71	2.36	2.03	2.03333	0.325013
BEACON2	R1	15nt C>T	C8	2.61	3.02	3.35	2.99333	0.37072
BEACON2	R1	15nt C>T	C10	22.65	19.11	18.1	19.9533	2.38936
BEACON2	R1	15nt C>T	C13	2.72	2.78	2.73	2.74333	0.0321455
BEACON2	R1	15nt C>T	C20	1.15	1.69	0.81	1.21667	0.443772
BEACON2	R1	15nt C>G	C3	0.99	2.74	1.21	1.64667	0.953223
BEACON2	R1	15nt C>G	C5	1.76	2.31	1.79	1.95333	0.309246
BEACON2	R1	15nt C>G	C6	1.9	2.02	2.92	2.28	0.557494
BEACON2	R1	15nt C>G	C7	1.99	0	0	0.663333	1.14893
BEACON2	R1	15nt C>G	C8	2.51	3.31	2.26	2.69333	0.548483
BEACON2	R1	15nt C>G	C10	4.8	5.33	2.81	4.31333	1.32862
BEACON2	R1	15nt C>G	C13	2.24	2.82	2.91	2.65667	0.363639
BEACON2	R1	15nt C>G	C20	1.57	0.6	2.67	1.61333	1.03568
BEACON2	R1	nt ctrl	C3	1.07	0.89	1.22	1.06	0.165227
BEACON2	R1	nt ctrl	C5	1.57	1.84	1.75	1.72	0.137477
BEACON2	R1	nt ctrl	C6	2.58	2.75	1.55	2.29333	0.649333
BEACON2	R1	nt ctrl	C7	2.25	2.01	2.38	2.21333	0.187705
BEACON2	R1	nt ctrl	C8	3.13	2.49	3.09	2.90333	0.358515
BEACON2	R1	nt ctrl	C10	0.98	1.04	2.39	1.47	0.797308
BEACON2	R1	nt ctrl	C13	2.97	3.15	2.45	2.85667	0.363501
BEACON2	R1	nt ctrl	C20	2.11	2.7	1.8	2.20333	0.457202
BEACON2	R7	20nt	C4	0	3.91	1.51	1.80667	1.97181
BEACON2	R7	20nt	C7	36.5	45.66	45.76	42.64	5.31763
BEACON2	R7	20nt	C9	64.65	68.46	69.26	67.4567	2.46334
BEACON2	R7	20nt	C12	19.5	20.27	21.45	20.4067	0.982157
BEACON2	R7	20nt	C14	7.3	3.53	2.61	4.48	2.48514
BEACON2	R7	20nt	C15	0	0.87	1.49	0.786667	0.748487
BEACON2	R7	20nt C>T	C4	3.54	2.71	0	2.08333	1.85133
BEACON2	R7	20nt C>T	C7	39.04	37.65	42.1	39.5967	2.27663
BEACON2	R7	20nt C>T	C9	51.21	50.89	54.8	52.3	2.17097
BEACON2	R7	20nt C>T	C12	23.12	25.19	22.72	23.6767	1.32576
BEACON2	R7	20nt C>T	C14	3.07	4.12	3.96	3.71667	0.565715
BEACON2	R7	20nt C>T	C15	2.15	2.32	2.19	2.22	0.0888819
BEACON2	R7	20nt C>G	C4	0	0	5.49	1.83	3.16965
BEACON2	R7	20nt C>G	C7	22.58	26.36	26.73	25.2233	2.29666
BEACON2	R7	20nt C>G	C9	45.7	52.68	50.67	49.6833	3.59308
BEACON2	R7	20nt C>G	C12	14.88	17.56	17.05	16.4967	1.42311
BEACON2	R7	20nt C>G	C14	3.93	3.76	2.84	3.51	0.58643
BEACON2	R7	20nt C>G	C15	2.23	2.06	1.97	2.08667	0.132035
BEACON2	R7	15nt	C4	0	1.64	0.2	0.613333	0.894725
BEACON2	R7	15nt	C7	14.89	14.51	17.13	15.51	1.41577
BEACON2	R7	15nt	C9	65.88	68.49	68.63	67.6667	1.54888
BEACON2	R7	15nt	C12	10.11	8.68	9.85	9.54667	0.76173
BEACON2	R7	15nt	C14	2.8	3.17	3.72	3.23	0.462925
BEACON2	R7	15nt	C15	1.63	1.01	1.87	1.50333	0.443772
BEACON2	R7	15nt C>T	C4	1.84	0	2.4	1.41333	1.2556
BEACON2	R7	15nt C>T	C7	7.71	7.8	7.24	7.58333	0.300721
BEACON2	R7	15nt C>T	C9	25.9	22.56	23.13	23.8633	1.78668
BEACON2	R7	15nt C>T	C12	5.76	7.73	8.6	7.36333	1.45507
BEACON2	R7	15nt C>T	C14	2.38	2.55	3.48	2.80333	0.592143
BEACON2	R7	15nt C>T	C15	1.17	1.69	2.17	1.67667	0.500133
BEACON2	R7	15nt C>G	C4	1.23	0.16	1.06	0.816667	0.575007
BEACON2	R7	15nt C>G	C7	2.86	2.62	4.86	3.44667	1.22985
BEACON2	R7	15nt C>G	C9	13.61	12.75	18.73	15.03	3.23302
BEACON2	R7	15nt C>G	C12	6.42	6.02	5.12	5.85333	0.665833
BEACON2	R7	15nt C>G	C14	2.07	2.17	1.94	2.06	0.115326
BEACON2	R7	15nt C>G	C15	1.63	1.14	0.94	1.23667	0.355012
BEACON2	R7	nt ctrl	C4	0	0	0	0	0
BEACON2	R7	nt ctrl	C7	1.74	3.18	1.95	2.29	0.777882
BEACON2	R7	nt ctrl	C9	2.11	1.7	2.76	2.19	0.534509
BEACON2	R7	nt ctrl	C12	2.03	4.18	1.91	2.70667	1.27735
BEACON2	R7	nt ctrl	C14	1.55	1.72	1.51	1.59333	0.111505
BEACON2	R7	nt ctrl	C15	1.46	1.97	2.32	1.91667	0.432474

## Sheet: Fig.4E-G and SupFig.8B and 9
plasmid	target	condition	target C	r1	r2	r3	mean	std
pAYS011	R1	15nt	C3	1.11	1.2	1.02	1.11	0.09
pAYS011	R1	15nt	C5	6.83	0	2.05	2.96	3.50475
pAYS011	R1	15nt	C6	6.22	7.49	9.42	7.71	1.6113
pAYS011	R1	15nt	C7	0	3.6	3.55	2.38333	2.06418
pAYS011	R1	15nt	C8	7.82	5.58	2.33	5.24333	2.76044
pAYS011	R1	15nt	C10	41.52	34.31	37.1	37.6433	3.63558
pAYS011	R1	15nt	C13	4.91	2.24	4.44	3.86333	1.42535
pAYS011	R1	15nt	C20	2.55	1.38	4.71	2.88	1.68935
pAYS011	R1	20nt	C3	2.69	1.9	1.64	2.07667	0.546839
pAYS011	R1	20nt	C5	0	0.98	0.85	0.61	0.532259
pAYS011	R1	20nt	C6	10.1	7.04	7.58	8.24	1.63328
pAYS011	R1	20nt	C7	25.94	26.7	26.22	26.2867	0.384361
pAYS011	R1	20nt	C8	43.14	48.26	47.31	46.2367	2.72353
pAYS011	R1	20nt	C10	69.99	73.2	73.2	72.13	1.85329
pAYS011	R1	20nt	C13	4.05	2.74	2.45	3.08	0.852467
pAYS011	R1	20nt	C20	2.46	2.16	1.79	2.13667	0.335609
pAYS011	R1	nt ctrl	C3	1.04	2.27	2.36	1.89	0.737496
pAYS011	R1	nt ctrl	C5	1.52	0	12.09	4.53667	6.58538
pAYS011	R1	nt ctrl	C6	0.89	0	0	0.296667	0.513842
pAYS011	R1	nt ctrl	C7	0	6.45	8.67	5.04	4.5037
pAYS011	R1	nt ctrl	C8	1.89	1.73	1.68	1.76667	0.109697
pAYS011	R1	nt ctrl	C10	0.94	1.56	1.08	1.19333	0.325167
pAYS011	R1	nt ctrl	C13	1.76	6.15	1.01	2.97333	2.77651
pAYS011	R1	nt ctrl	C20	8.04	8.22	7.52	7.92667	0.363501
pAYS011	R2	15nt	C1	1.914	1.31	1.73	1.65133	0.309589
pAYS011	R2	15nt	C4	6.452	4.3	4.96	5.23733	1.10248
pAYS011	R2	15nt	C8	0.559	0.69	1.63	0.959667	0.584209
pAYS011	R2	15nt	C9	5.333	0.74	3.11	3.061	2.29689
pAYS011	R2	15nt	C10	1.028	2.46	1.78	1.756	0.716302
pAYS011	R2	15nt	C12	0.359	1.88	1.75	1.32967	0.843131
pAYS011	R2	15nt	C17	3.154	4.86	1.53	3.18133	1.66517
pAYS011	R2	15nt	C20	2.023	1.41	4.15	2.52767	1.43803
pAYS011	R2	20nt	C1	2.13	3.95	5.31	3.79667	1.59554
pAYS011	R2	20nt	C4	4.43	7.3	5.18	5.63667	1.4885
pAYS011	R2	20nt	C8	12.9	12.96	13.23	13.03	0.175784
pAYS011	R2	20nt	C9	44.94	42.87	42.12	43.31	1.46058
pAYS011	R2	20nt	C10	41.49	41.18	38.44	40.37	1.6786
pAYS011	R2	20nt	C12	15.05	14.92	14.74	14.9033	0.155671
pAYS011	R2	20nt	C17	2.42	3.75	1.84	2.67	0.979234
pAYS011	R2	20nt	C20	2.39	3.33	2.83	2.85	0.470319
pAYS011	R2	nt ctrl	C1	4.2	4.82	4.61	4.54333	0.315331
pAYS011	R2	nt ctrl	C4	3.43	5.85	5.44	4.90667	1.29516
pAYS011	R2	nt ctrl	C8	3.62	2.27	2.92	2.93667	0.675154
pAYS011	R2	nt ctrl	C9	1.6	1.68	0.21	1.16333	0.826579
pAYS011	R2	nt ctrl	C10	3.39	2.67	0.53	2.19667	1.48759
pAYS011	R2	nt ctrl	C12	2.19	1.59	1.5	1.76	0.3751
pAYS011	R2	nt ctrl	C17	2.55	4.3	3.3	3.38333	0.877971
pAYS011	R2	nt ctrl	C20	0.95	2.47	8.47	3.96333	3.9762
pAYS011	R3	15nt	C1	2.79	1.03	6.41	3.41	2.74306
pAYS011	R3	15nt	C5	4.89	5.37	3.04	4.43333	1.2303
pAYS011	R3	15nt	C6	1.92	3.39	5.15	3.48667	1.61717
pAYS011	R3	15nt	C7	1.34	1.03	2.3	1.55667	0.662143
pAYS011	R3	15nt	C11	0.26	5.54	5.08	3.62667	2.92468
pAYS011	R3	15nt	C12	7.06	4.75	3	4.93667	2.03643
pAYS011	R3	15nt	C13	3.31	4.31	2.84	3.48667	0.750755
pAYS011	R3	15nt	C20	2.86	0.24	1.29	1.46333	1.31857
pAYS011	R3	20nt	C1	1.15	0	0.32	0.49	0.593549
pAYS011	R3	20nt	C5	2.62	3.51	3.61	3.24667	0.545008
pAYS011	R3	20nt	C6	4.68	3.55	3.19	3.80667	0.777453
pAYS011	R3	20nt	C7	48.2	49.49	49.4	49.03	0.720208
pAYS011	R3	20nt	C11	53.96	52.69	56.06	54.2367	1.70195
pAYS011	R3	20nt	C12	38.83	38.31	40.36	39.1667	1.06566
pAYS011	R3	20nt	C13	9.36	8.62	9.51	9.16333	0.47648
pAYS011	R3	20nt	C20	4.27	2.67	3.02	3.32	0.84113
pAYS011	R3	nt ctrl	C1	2.71	1.22	1.14	1.69	0.884251
pAYS011	R3	nt ctrl	C5	3.61	3.81	3.14	3.52	0.343948
pAYS011	R3	nt ctrl	C6	2.46	2.91	2.78	2.71667	0.231589
pAYS011	R3	nt ctrl	C7	3	1.37	1.15	1.84	1.01059
pAYS011	R3	nt ctrl	C11	2.22	1.13	2.09	1.81333	0.595343
pAYS011	R3	nt ctrl	C12	2.37	1.69	1.33	1.79667	0.528141
pAYS011	R3	nt ctrl	C13	1.94	0.3	0.52	0.92	0.890169
pAYS011	R3	nt ctrl	C20	0.25	1.46	1.54	1.08333	0.722795
pAYS011	R4	15nt	C2	2.53	3.27	2.47	2.75667	0.445571
pAYS011	R4	15nt	C3	3.27	2.42	2.06	2.58333	0.621316
pAYS011	R4	15nt	C4	3.81	3.13	2.8	3.24667	0.515008
pAYS011	R4	15nt	C11	16.34	13.18	14.37	14.63	1.59596
pAYS011	R4	15nt	C12	3.82	5.63	5.71	5.05333	1.06885
pAYS011	R4	15nt	C13	2.92	5.29	3.06	3.75667	1.32975
pAYS011	R4	15nt	C14	0	0	0	0	0
pAYS011	R4	15nt	C18	3.19	4.24	7.18	4.87	2.06826
pAYS011	R4	20nt	C2	3.1	2.08	2.25	2.47667	0.546474
pAYS011	R4	20nt	C3	4.95	1.91	2.39	3.08333	1.6343
pAYS011	R4	20nt	C4	4.31	5.09	3.5	4.3	0.795047
pAYS011	R4	20nt	C11	69.84	69.51	64.06	67.8033	3.24602
pAYS011	R4	20nt	C12	10.38	9.35	8.83	9.52	0.78886
pAYS011	R4	20nt	C13	4.19	4.08	2.52	3.59667	0.934041
pAYS011	R4	20nt	C14	4.89	3.63	3.38	3.96667	0.809341
pAYS011	R4	20nt	C18	4.82	7.21	4.29	5.44	1.5556
pAYS011	R4	nt ctrl	C2	3.36	3.09	1.77	2.74	0.850823
pAYS011	R4	nt ctrl	C3	3.43	2.08	1.71	2.40667	0.905336
pAYS011	R4	nt ctrl	C4	3.83	4.69	3.83	4.11667	0.496521
pAYS011	R4	nt ctrl	C11	2.44	2.1	2.05	2.19667	0.212211
pAYS011	R4	nt ctrl	C12	2.46	2.83	2.23	2.50667	0.30271
pAYS011	R4	nt ctrl	C13	2.74	3.34	2.14	2.74	0.6
pAYS011	R4	nt ctrl	C14	3.51	4.03	3.08	3.54	0.47571
pAYS011	R4	nt ctrl	C18	4.86	4.05	3.22	4.04333	0.82002
pAYS011	R27	15nt	C2	3.49	2.75	5.62	3.95333	1.49004
pAYS011	R27	15nt	C7	3.89	0.72	3.7	2.77	1.77789
pAYS011	R27	15nt	C8	1.39	5.1	5.43	3.97333	2.24331
pAYS011	R27	15nt	C9	4.36	4.76	5.06	4.72667	0.351188
pAYS011	R27	15nt	C10	1.92	3.21	3.35	2.82667	0.78831
pAYS011	R27	15nt	C14	1.51	1.75	2.04	1.76667	0.265393
pAYS011	R27	15nt	C15	4.13	2.44	0	2.19	2.07632
pAYS011	R27	15nt	C17	3.13	2.89	1.74	2.58667	0.742989
pAYS011	R27	15nt	C20	2.2	2.65	5.64	3.49667	1.86977
pAYS011	R27	20nt	C2	4.35	4.74	5.98	5.02333	0.851136
pAYS011	R27	20nt	C7	67.59	68.31	67.45	67.7833	0.461447
pAYS011	R27	20nt	C8	66.96	68.16	69.05	68.0567	1.04882
pAYS011	R27	20nt	C9	71.2	70.54	71.46	71.0667	0.474271
pAYS011	R27	20nt	C10	71.18	72.7	70.95	71.61	0.950947
pAYS011	R27	20nt	C14	11.79	11.71	9.41	10.97	1.35159
pAYS011	R27	20nt	C15	0	0	3.7	1.23333	2.1362
pAYS011	R27	20nt	C17	4.57	4.16	3.08	3.93667	0.769697
pAYS011	R27	20nt	C20	3.63	1.66	4.09	3.12667	1.29083
pAYS011	R27	nt ctrl	C2	4.73	4.5	4.57	4.6	0.117898
pAYS011	R27	nt ctrl	C7	5.1	2.84	4.92	4.28667	1.25608
pAYS011	R27	nt ctrl	C8	3.24	4.57	6.46	4.75667	1.6181
pAYS011	R27	nt ctrl	C9	2.63	5.57	5.65	4.61667	1.72097
pAYS011	R27	nt ctrl	C10	3.05	2.56	2.15	2.58667	0.450592
pAYS011	R27	nt ctrl	C14	1.26	2.85	1.58	1.89667	0.840972
pAYS011	R27	nt ctrl	C15	2.97	2.08	1.89	2.31333	0.57657
pAYS011	R27	nt ctrl	C17	0.58	3.88	0	1.48667	2.09288
pAYS011	R27	nt ctrl	C20	4.44	4.08	6.48	5	1.2943
pAYS011	R6	15nt	C8	0.94	4.02	2.23	2.39667	1.54675
pAYS011	R6	15nt	C11	6.26	5.47	7.43	6.38667	0.98612
pAYS011	R6	15nt	C12	8.48	9.56	8.53	8.85667	0.609617
pAYS011	R6	15nt	C15	0.64	0.53	0.43	0.533333	0.10504
pAYS011	R6	20nt	C8	17.001	15.29	16.72	16.337	0.917549
pAYS011	R6	20nt	C11	70.213	70.45	71.2	70.621	0.515241
pAYS011	R6	20nt	C12	70.158	70.24	72.19	70.8627	1.15024
pAYS011	R6	20nt	C15	22.63	22.12	23.11	22.62	0.495076
pAYS011	R6	nt ctrl	C8	1.75	0.56	1.2	1.17	0.595567
pAYS011	R6	nt ctrl	C11	1.7	0	0	0.566667	0.981495
pAYS011	R6	nt ctrl	C12	3.34	9.27	11.02	7.87667	4.02513
pAYS011	R6	nt ctrl	C15	2.28	6.69	3.34	4.10333	2.30196
pAYS011	R7	15nt	C4	0	0	0	0	0
pAYS011	R7	15nt	C7	0	0	0	0	0
pAYS011	R7	15nt	C9	72.87	69.93	66	69.6	3.44687
pAYS011	R7	15nt	C12	8.63	8.42	9.03	8.69333	0.309892
pAYS011	R7	15nt	C14	5.17	4.59	5.34	5.03333	0.393234
pAYS011	R7	15nt	C15	0.66	0.75	0.72	0.71	0.0458258
pAYS011	R7	20nt	C4	1.04	0	0	0.346667	0.600444
pAYS011	R7	20nt	C7	49.44	41.23	45.45	45.3733	4.10554
pAYS011	R7	20nt	C9	64.75	68.33	73.46	68.8467	4.37793
pAYS011	R7	20nt	C12	23.4	23.48	25.06	23.98	0.936162
pAYS011	R7	20nt	C14	5.4	4.98	6.83	5.73667	0.969863
pAYS011	R7	20nt	C15	0.74	0.68	0.54	0.653333	0.102632
pAYS011	R7	nt ctrl	C4	0	0	2.67	0.89	1.54153
pAYS011	R7	nt ctrl	C7	1.58	1.3	1.15	1.34333	0.218251
pAYS011	R7	nt ctrl	C9	4.27	5.54	3.25	4.35333	1.14727
pAYS011	R7	nt ctrl	C12	1.77	1.41	0.95	1.37667	0.411015
pAYS011	R7	nt ctrl	C14	2.85	2.86	3.4	3.03667	0.314696
pAYS011	R7	nt ctrl	C15	0.89	0.78	0.74	0.803333	0.0776745
pAYS011	R8	15nt	C3	4.753	4.117	2.78	3.88333	1.00704
pAYS011	R8	15nt	C6	5.644	4.664	2.9	4.40267	1.39054
pAYS011	R8	15nt	C7	0	1.862	8.73	3.53067	4.598
pAYS011	R8	15nt	C8	4.869	5.23	9.26	6.453	2.43763
pAYS011	R8	15nt	C9	13.862	14.9	20.79	16.5173	3.73646
pAYS011	R8	15nt	C10	25.948	25.046	29.91	26.968	2.58746
pAYS011	R8	15nt	C11	30.829	33.838	33.77	32.8123	1.71795
pAYS011	R8	15nt	C12	19.51	22.398	0	13.9693	12.1837
pAYS011	R8	15nt	C14	5.062	4.497	0.47	3.343	2.50408
pAYS011	R8	15nt	C18	4.013	0	0.35	1.45433	2.22277
pAYS011	R8	20nt	C3	2.04	7.74	3.37	4.38333	2.98205
pAYS011	R8	20nt	C6	14.99	16.62	13.99	15.2	1.32752
pAYS011	R8	20nt	C7	22.99	22.73	19.47	21.73	1.96153
pAYS011	R8	20nt	C8	33.69	28.85	27.48	30.0067	3.26258
pAYS011	R8	20nt	C9	53.15	53.58	52.35	53.0267	0.624206
pAYS011	R8	20nt	C10	67.47	62.68	65.71	65.2867	2.4229
pAYS011	R8	20nt	C11	59.93	60.85	61.82	60.8667	0.94511
pAYS011	R8	20nt	C12	61.1	58.43	59.8	59.7767	1.33515
pAYS011	R8	20nt	C14	8.95	12.22	11.89	11.02	1.80025
pAYS011	R8	20nt	C18	0.5	0.58	0.5	0.526667	0.046188
pAYS011	R8	nt ctrl	C3	7.64	7.47	7.65	7.58667	0.10116
pAYS011	R8	nt ctrl	C6	3.47	4.05	3.4	3.64	0.356791
pAYS011	R8	nt ctrl	C7	2.97	4.97	5.06	4.33333	1.18154
pAYS011	R8	nt ctrl	C8	3.17	2.58	5.87	3.87333	1.75415
pAYS011	R8	nt ctrl	C9	0	5.77	8.11	4.62667	4.17414
pAYS011	R8	nt ctrl	C10	9.59	3.64	0	4.41	4.84115
pAYS011	R8	nt ctrl	C11	0	4.6	0	1.53333	2.65581
pAYS011	R8	nt ctrl	C12	7.83	7.67	10.01	8.50333	1.30726
pAYS011	R8	nt ctrl	C14	4	4.58	6.32	4.96667	1.20737
pAYS011	R8	nt ctrl	C18	6.31	6.71	0	4.34	3.76387
pAYS011	R12	15nt	C3	6.72	8.18	4.686	6.52867	1.75484
pAYS011	R12	15nt	C8	6.97	0.14	8.449	5.18633	4.43238
pAYS011	R12	15nt	C9	7.55	3.25	0.097	3.63233	3.74118
pAYS011	R12	15nt	C12	6.36	2.06	6.373	4.931	2.48637
pAYS011	R12	15nt	C14	7.59	2.37	0.217	3.39233	3.79133
pAYS011	R12	15nt	C17	9.13	3.31	0	4.14667	4.62215
pAYS011	R12	20nt	C3	1.74	5.04	6.58	4.45333	2.47276
pAYS011	R12	20nt	C8	23.2	23.69	20.11	22.3333	1.94099
pAYS011	R12	20nt	C9	67.51	66.52	71.06	68.3633	2.38726
pAYS011	R12	20nt	C12	4.33	6.4	1.02	3.91667	2.71371
pAYS011	R12	20nt	C14	3.69	6.24	3.22	4.38333	1.625
pAYS011	R12	20nt	C17	4.53	7.12	3.96	5.20333	1.68417
pAYS011	R12	nt ctrl	C3	2.31	2.93	2.84	2.69333	0.335012
pAYS011	R12	nt ctrl	C8	4.78	2.17	2.19	3.04667	1.50114
pAYS011	R12	nt ctrl	C9	5.36	0	0	1.78667	3.0946
pAYS011	R12	nt ctrl	C12	4.42	0	0	1.47333	2.55189
pAYS011	R12	nt ctrl	C14	4.73	0	0	1.57667	2.73087
pAYS011	R12	nt ctrl	C17	7.4	4.18	4.44	5.34	1.78874
pAYS011	R10	15nt	C1	1.43	3.62	3.51	2.85333	1.23387
pAYS011	R10	15nt	C3	0	2.62	2.24	1.62	1.41577
pAYS011	R10	15nt	C6	0.48	2.97	2.2	1.88333	1.27485
pAYS011	R10	15nt	C11	3.52	3.01	3.37	3.3	0.262107
pAYS011	R10	15nt	C12	4.75	2.17	2.05	2.99	1.52539
pAYS011	R10	20nt	C1	6.11	17.42	2.1	8.54333	7.94459
pAYS011	R10	20nt	C3	1.27	2.93	8.52	4.24	3.79838
pAYS011	R10	20nt	C6	6.34	8	10.7	8.34667	2.20058
pAYS011	R10	20nt	C11	43.78	47.13	42.78	44.5633	2.27834
pAYS011	R10	20nt	C12	37.57	41.85	33.23	37.55	4.31003
pAYS011	R10	nt ctrl	C1	2.68	6.75	3.2	4.21	2.21502
pAYS011	R10	nt ctrl	C3	1.54	3.09	2.68	2.43667	0.80314
pAYS011	R10	nt ctrl	C6	2.73	1.85	1.88	2.15333	0.499633
pAYS011	R10	nt ctrl	C11	3.11	0.92	4.97	3	2.02724
pAYS011	R10	nt ctrl	C12	0.83	1.66	10.6	4.36333	5.41703
pAYS011	R10	15nt	C3	5.44	4.99	3.34	4.59	1.10567
pAYS011	R10	15nt	C4	0	0	0	0	0
pAYS011	R10	15nt	C6	16.8	20.15	19.9	18.95	1.86615
pAYS011	R10	15nt	C12	23.42	15.6	16.55	18.5233	4.26716
pAYS011	R10	15nt	C15	0	0	0	0	0
pAYS011	R10	15nt	C16	0	12.64	0	4.21333	7.29771
pAYS011	R10	15nt	C18	0	9.21	0	3.07	5.3174
pAYS011	R10	20nt	C3	2.17	4.77	1.51	2.81667	1.72352
pAYS011	R10	20nt	C4	0	5.82	0	1.94	3.36018
pAYS011	R10	20nt	C6	81.74	73.8	77.41	77.65	3.97544
pAYS011	R10	20nt	C12	42.42	47.99	46.44	45.6167	2.87483
pAYS011	R10	20nt	C15	12.84	0	0	4.28	7.41318
pAYS011	R10	20nt	C16	10.05	11.9	0.75	7.56667	5.97544
pAYS011	R10	20nt	C18	1.45	3.07	0	1.50667	1.53578
pAYS011	R10	nt ctrl	C3	1.54	4.72	2.49	2.91667	1.63237
pAYS011	R10	nt ctrl	C4	4.26	4.37	2.05	3.56	1.30885
pAYS011	R10	nt ctrl	C6	3.87	2.61	1.39	2.62333	1.24005
pAYS011	R10	nt ctrl	C12	10.27	21.91	0.47	10.8833	10.7332
pAYS011	R10	nt ctrl	C15	10.26	15.41	0	8.55667	7.84494
pAYS011	R10	nt ctrl	C16	5.52	0	0	1.84	3.18697
pAYS011	R10	nt ctrl	C18	0	6.12	3.95	3.35667	3.10284
pAYS011	R29	15nt	C2	2.57	3.66	0	2.07667	1.87921
pAYS011	R29	15nt	C4	0.1	1.76	0	0.62	0.988534
pAYS011	R29	15nt	C7	2.18	3.03	1.47	2.22667	0.781046
pAYS011	R29	15nt	C8	1.63	1.88	2.93	2.14667	0.689807
pAYS011	R29	15nt	C9	11.7	11.94	13.15	12.2633	0.777196
pAYS011	R29	15nt	C16	8.9	7.42	13.9	10.0733	3.39561
pAYS011	R29	20nt	C2	0	0.11	0.23	0.113333	0.115036
pAYS011	R29	20nt	C4	1.58	1.35	3.25	2.06	1.03697
pAYS011	R29	20nt	C7	6.93	5.63	9.39	7.31667	1.90959
pAYS011	R29	20nt	C8	24.24	23.92	22.96	23.7067	0.666133
pAYS011	R29	20nt	C9	67.76	65.44	66.67	66.6233	1.1607
pAYS011	R29	20nt	C16	6.91	15.92	11.72	11.5167	4.50844
pAYS011	R29	nt ctrl	C2	4.92	4.68	2.6	4.06667	1.27583
pAYS011	R29	nt ctrl	C4	1.97	0	4.07	2.01333	2.03535
pAYS011	R29	nt ctrl	C7	0	0.6	1.8	0.8	0.916515
pAYS011	R29	nt ctrl	C8	0	0.57	3.7	1.42333	1.99214
pAYS011	R29	nt ctrl	C9	3.53	0	6.55	3.36	3.27831
pAYS011	R29	nt ctrl	C16	8.96	3.03	2.5	4.83	3.58649
pAYS011	R16	15nt	C7	4.99	3.26	4.25	4.16667	0.868005
pAYS011	R16	15nt	C12	0.18	0.87	0.39	0.48	0.353695
pAYS011	R16	15nt	C20	0.68	0.98	0.94	0.866667	0.162891
pAYS011	R16	20nt	C7	18.94	17.59	20	18.8433	1.2079
pAYS011	R16	20nt	C12	50.43	50.45	50.435	50.4383	0.0104083
pAYS011	R16	20nt	C20	0.94	0.83	0.74	0.836667	0.100167
pAYS011	R16	nt ctrl	C7	3.29	4.03	5.44	4.25333	1.09226
pAYS011	R16	nt ctrl	C12	0.55	0.29	0.28	0.373333	0.15308
pAYS011	R16	nt ctrl	C20	1.75	0.56	1.2	1.17	0.595567
pAYS011	gRNA4	15nt	C5	3.9	8.36	15.15	9.13667	5.66507
pAYS011	gRNA4	15nt	C6	8.33	2.61	6.75	5.89667	2.95394
pAYS011	gRNA4	15nt	C8	7.85	10.03	9.01	8.96333	1.09075
pAYS011	gRNA4	15nt	C10	11.06	8.57	9.9	9.84333	1.24597
pAYS011	gRNA4	15nt	C12	1.18	13.02	3.88	6.02667	6.20504
pAYS011	gRNA4	15nt	C16	1.26	6.92	8.45	5.54333	3.78754
pAYS011	gRNA4	20nt	C5	4.41	4.24	5.3	4.65	0.569298
pAYS011	gRNA4	20nt	C6	5.76	4.5	7.88	6.04667	1.70814
pAYS011	gRNA4	20nt	C8	79.02	75.49	79.19	77.9	2.08885
pAYS011	gRNA4	20nt	C10	76.53	84.44	82.49	81.1533	4.12093
pAYS011	gRNA4	20nt	C12	22.08	20.39	22.06	21.51	0.97
pAYS011	gRNA4	20nt	C16	1.12	1.8	3.34	2.08667	1.13742
pAYS011	gRNA4	nt ctrl	C5	1.1	2.72	2.15	1.99	0.821766
pAYS011	gRNA4	nt ctrl	C6	0.9	5.8	2.12	2.94	2.55084
pAYS011	gRNA4	nt ctrl	C8	0.56	3.37	0.5	1.47667	1.63995
pAYS011	gRNA4	nt ctrl	C10	1.52	2.64	1.54	1.9	0.640937
pAYS011	gRNA4	nt ctrl	C12	5.57	5.58	1.5	4.21667	2.35271
pAYS011	gRNA4	nt ctrl	C16	0.2	4.69	2.26	2.38333	2.24754
pAYS011	R15	15nt	C1	4.43	5.54	7.3	5.75667	1.44722
pAYS011	R15	15nt	C3	0.75	5.43	0.74	2.30667	2.70489
pAYS011	R15	15nt	C6	4.79	5.25	7.81	5.95	1.62714
pAYS011	R15	15nt	C7	2.88	4.94	6.3	4.70667	1.7219
pAYS011	R15	15nt	C8	6.76	9.43	14.19	10.1267	3.76367
pAYS011	R15	15nt	C11	25.19	29.94	23.21	26.1133	3.4587
pAYS011	R15	15nt	C13	10.55	16.01	19.71	15.4233	4.60809
pAYS011	R15	20nt	C1	6.64	8.48	3.44	6.18667	2.5504
pAYS011	R15	20nt	C3	2.07	5.62	2.72	3.47	1.89011
pAYS011	R15	20nt	C6	7.77	11.24	15.77	11.5933	4.01169
pAYS011	R15	20nt	C7	11.04	8.78	9.62	9.81333	1.14234
pAYS011	R15	20nt	C8	41.61	39.06	48.86	43.1767	5.08437
pAYS011	R15	20nt	C11	64.77	59.66	63.25	62.56	2.62395
pAYS011	R15	20nt	C13	17.88	17.42	18.96	18.0867	0.790527
pAYS011	R15	nt ctrl	C1	4.73	2.08	1.89	2.9	1.58767
pAYS011	R15	nt ctrl	C3	4.11	3.88	0	2.66333	2.30938
pAYS011	R15	nt ctrl	C6	1.87	4.08	6.48	4.14333	2.30565
pAYS011	R15	nt ctrl	C7	4.11	1.41	4.01	3.17667	1.5308
pAYS011	R15	nt ctrl	C8	2.76	0	4.22	2.32667	2.14311
pAYS011	R15	nt ctrl	C11	3.62	3.32	1.09	2.67667	1.38226
pAYS011	R15	nt ctrl	C13	3.22	3.79	3.35	3.45333	0.298719
pAYS011	R7	15nt array v1	C4	0.15	2.9	6.35	3.13333	3.10658
pAYS011	R7	15nt array v1	C7	0	0	0	0	0
pAYS011	R7	15nt array v1	C9	64.36	67.66	67.14	66.3867	1.7743
pAYS011	R7	15nt array v1	C12	1.53	1.13	1.17	1.27667	0.220303
pAYS011	R7	15nt array v1	C14	0.87	0.16	0.94	0.656667	0.431548
pAYS011	R7	15nt array v1	C15	0.74	3.91	0.71	1.78667	1.83892
pAYS011	R7	20nt array v1	C4	5.4	0	3.04	2.81333	2.70713
pAYS011	R7	20nt array v1	C7	0	0	0	0	0
pAYS011	R7	20nt array v1	C9	69.65	66.75	62.56	66.32	3.56451
pAYS011	R7	20nt array v1	C12	9.74	8.47	8.05	8.75333	0.879905
pAYS011	R7	20nt array v1	C14	4.39	3.45	4.87	4.23667	0.722311
pAYS011	R7	20nt array v1	C15	0.52	0.91	0.29	0.573333	0.313422
pAYS011	R7	15nt array v2	C4	1.39	2.73	0.71	1.61	1.02781
pAYS011	R7	15nt array v2	C7	0	0	0	0	0
pAYS011	R7	15nt array v2	C9	66.83	57.7	65.65	63.3933	4.96575
pAYS011	R7	15nt array v2	C12	0.88	0.83	2	1.23667	0.661539
pAYS011	R7	15nt array v2	C14	1.77	0.37	2.36	1.5	1.02211
pAYS011	R7	15nt array v2	C15	0.26	0.45	0.86	0.523333	0.306649
pAYS011	R7	20nt array v2	C4	2.17	3.5	8.01	4.56	3.0609
pAYS011	R7	20nt array v2	C7	0	0	0	0	0
pAYS011	R7	20nt array v2	C9	67.29	63.79	69.39	66.8233	2.82902
pAYS011	R7	20nt array v2	C12	11.47	10.06	11.36	10.9633	0.784241
pAYS011	R7	20nt array v2	C14	5.27	7.08	4.59	5.64667	1.28702
pAYS011	R7	20nt array v2	C15	0.65	0	0.78	0.476667	0.417892
pAYS011	R7	ntctrl_array	C4	0	0	0	0	0
pAYS011	R7	ntctrl_array	C7	1.71	0.84	0.83	1.12667	0.505206
pAYS011	R7	ntctrl_array	C9	1.61	0.82	0.41	0.946667	0.609945
pAYS011	R7	ntctrl_array	C12	1.68	0.81	0.79	1.09333	0.508167
pAYS011	R7	ntctrl_array	C14	0.91	1.99	1.72	1.54	0.56205
pAYS011	R7	ntctrl_array	C15	1.57	0.61	0	0.726667	0.791475
pAYS011	R1	15nt array v1	C3	0.93	2.4	0	1.11	1.21008
pAYS011	R1	15nt array v1	C5	2.28	1.7	3.17	2.38333	0.740428
pAYS011	R1	15nt array v1	C6	2.86	7.02	3.36	4.41333	2.27124
pAYS011	R1	15nt array v1	C7	0	6.45	5.26	3.90333	3.43235
pAYS011	R1	15nt array v1	C8	3.22	5.89	4.42	4.51	1.33727
pAYS011	R1	15nt array v1	C10	14.77	18.3	17.73	16.9333	1.89505
pAYS011	R1	15nt array v1	C13	3.73	2.38	0.9	2.33667	1.4155
pAYS011	R1	15nt array v1	C20	3.62	3.53	4.13	3.76	0.323574
pAYS011	R1	20nt array v1	C3	0.84	2.44	2.12	1.8	0.84664
pAYS011	R1	20nt array v1	C5	1.67	1.97	2.05	1.89667	0.200333
pAYS011	R1	20nt array v1	C6	2.48	4.48	3.04	3.33333	1.03176
pAYS011	R1	20nt array v1	C7	14.03	14.92	13.36	14.1033	0.782581
pAYS011	R1	20nt array v1	C8	25.17	27.87	24.3	25.78	1.86153
pAYS011	R1	20nt array v1	C10	58.96	55.18	54.55	56.23	2.38514
pAYS011	R1	20nt array v1	C13	2.36	2.25	2.89	2.5	0.342199
pAYS011	R1	20nt array v1	C20	1.78	1.4	1.51	1.56333	0.195533
pAYS011	R1	15nt array v2	C3	1.19	1.38	1.04	1.20333	0.170392
pAYS011	R1	15nt array v2	C5	1.94	2.14	3.62	2.56667	0.917678
pAYS011	R1	15nt array v2	C6	1.96	3.52	2.28	2.58667	0.823974
pAYS011	R1	15nt array v2	C7	2.01	2.24	4.16	2.80333	1.18052
pAYS011	R1	15nt array v2	C8	2.72	2.35	2.31	2.46	0.226053
pAYS011	R1	15nt array v2	C10	17.94	20.11	18.34	18.7967	1.15483
pAYS011	R1	15nt array v2	C13	2.42	2.46	2.39	2.42333	0.0351188
pAYS011	R1	15nt array v2	C20	1.95	1.66	2.56	2.05667	0.459384
pAYS011	R1	20nt array v2	C3	4.06	1.2	1.57	2.27667	1.55545
pAYS011	R1	20nt array v2	C5	2.07	3.73	2.18	2.66	0.928278
pAYS011	R1	20nt array v2	C6	4.36	2.98	3.06	3.46667	0.774683
pAYS011	R1	20nt array v2	C7	15.64	16.96	14.88	15.8267	1.05249
pAYS011	R1	20nt array v2	C8	28.12	28.82	28.14	28.36	0.398497
pAYS011	R1	20nt array v2	C10	63.85	61.61	61.08	62.18	1.47034
pAYS011	R1	20nt array v2	C13	8.83	3.88	2.61	5.10667	3.28643
pAYS011	R1	20nt array v2	C20	4.26	2.13	2.2	2.86333	1.21006
pAYS011	R1	ntctrl_array	C3	1.46	0.89	1.87	1.40667	0.492172
pAYS011	R1	ntctrl_array	C5	2.08	2.53	3.5	2.70333	0.725695
pAYS011	R1	ntctrl_array	C6	3.38	2.83	4.25	3.48667	0.715984
pAYS011	R1	ntctrl_array	C7	1.62	0	2.46	1.36	1.25044
pAYS011	R1	ntctrl_array	C8	1.34	3.36	3.08	2.59333	1.09441
pAYS011	R1	ntctrl_array	C10	0.9	0.88	3.56	1.78	1.54156
pAYS011	R1	ntctrl_array	C13	1.44	2.67	7.09	3.73333	2.9713
pAYS011	R1	ntctrl_array	C20	1.08	3.06	4.43	2.85667	1.68423
pAYS011	R8	15nt array v1	C3	2.6	2.57	4.01	3.06	0.822861
pAYS011	R8	15nt array v1	C6	3.84	2.1	1.94	2.62667	1.05382
pAYS011	R8	15nt array v1	C7	4.7	1.64	2.56	2.96667	1.57001
pAYS011	R8	15nt array v1	C8	3.76	2.94	1.89	2.86333	0.937354
pAYS011	R8	15nt array v1	C9	6.46	5.27	5.64	5.79	0.609016
pAYS011	R8	15nt array v1	C10	11.26	10.24	10.07	10.5233	0.64361
pAYS011	R8	15nt array v1	C11	15.25	13.13	13.14	13.84	1.22111
pAYS011	R8	15nt array v1	C12	6.6	6.63	5.12	6.11667	0.863269
pAYS011	R8	15nt array v1	C14	2	3.18	1.72	2.3	0.774855
pAYS011	R8	15nt array v1	C18	1.91	3.15	0.64	1.9	1.25503
pAYS011	R8	20nt array v1	C3	5.28	3.53	6.6	5.13667	1.54001
pAYS011	R8	20nt array v1	C6	6.49	7.29	8.64	7.47333	1.08666
pAYS011	R8	20nt array v1	C7	8.95	9.11	6.92	8.32667	1.22083
pAYS011	R8	20nt array v1	C8	15.04	16.11	13.04	14.73	1.5583
pAYS011	R8	20nt array v1	C9	38.03	38.05	35.35	37.1433	1.5531
pAYS011	R8	20nt array v1	C10	53.71	54.4	49.74	52.6167	2.51504
pAYS011	R8	20nt array v1	C11	61.76	59.54	55.21	58.8367	3.33116
pAYS011	R8	20nt array v1	C12	50.64	49.69	49.17	49.8333	0.745408
pAYS011	R8	20nt array v1	C14	35.91	36.34	36.49	36.2467	0.301054
pAYS011	R8	20nt array v1	C18	4.49	2.91	4.57	3.99	0.936162
pAYS011	R8	15nt array v2	C3	0	0	0	0	0
pAYS011	R8	15nt array v2	C6	1.39	2.5	0.99	1.62667	0.782326
pAYS011	R8	15nt array v2	C7	1.52	2.81	6.73	3.68667	2.71338
pAYS011	R8	15nt array v2	C8	1.54	4.13	0	1.89	2.08713
pAYS011	R8	15nt array v2	C9	5.24	7.07	6.38	6.23	0.924175
pAYS011	R8	15nt array v2	C10	8.57	9.12	12.17	9.95333	1.93929
pAYS011	R8	15nt array v2	C11	12.27	13.06	14.82	13.3833	1.30539
pAYS011	R8	15nt array v2	C12	4.48	0	6.71	3.73	3.41729
pAYS011	R8	15nt array v2	C14	1.32	0	1.12	0.813333	0.71143
pAYS011	R8	15nt array v2	C18	0.33	6.53	0	2.28667	3.67854
pAYS011	R8	20nt array v2	C3	10.558	0	0	3.51933	6.09566
pAYS011	R8	20nt array v2	C6	4.343	4.67	6.51	5.17433	1.16822
pAYS011	R8	20nt array v2	C7	8.179	8.52	9.61	8.76967	0.747456
pAYS011	R8	20nt array v2	C8	11.597	13.81	13.93	13.1123	1.31369
pAYS011	R8	20nt array v2	C9	35.866	37.63	36.39	36.6287	0.905895
pAYS011	R8	20nt array v2	C10	46.466	53.56	51.69	50.572	3.67677
pAYS011	R8	20nt array v2	C11	59.087	60.67	57.73	59.1623	1.47145
pAYS011	R8	20nt array v2	C12	44.661	50.66	48.78	48.0337	3.06835
pAYS011	R8	20nt array v2	C14	33.153	33.87	33.83	33.6177	0.40291
pAYS011	R8	20nt array v2	C18	0	0.66	5.42	2.02667	2.95718
pAYS011	R8	ntctrl_array	C3	0	5.22	2.31	2.51	2.61574
pAYS011	R8	ntctrl_array	C6	2.65	1.8	1.59	2.01333	0.561278
pAYS011	R8	ntctrl_array	C7	3.13	2.18	0	1.77	1.60477
pAYS011	R8	ntctrl_array	C8	2.3	2.52	1.65	2.15667	0.452364
pAYS011	R8	ntctrl_array	C9	2.61	1.99	2.3	2.3	0.31
pAYS011	R8	ntctrl_array	C10	3.08	1.97	0.87	1.97333	1.105
pAYS011	R8	ntctrl_array	C11	2.32	2.36	0	1.56	1.35115
pAYS011	R8	ntctrl_array	C12	4.28	4.16	4.75	4.39667	0.311823
pAYS011	R8	ntctrl_array	C14	2.28	2.81	2.66	2.58333	0.273191
pAYS011	R8	ntctrl_array	C18	4.08	4.05	1.63	3.25333	1.40593
pAYS011	R4	15nt array v1	C2	4.16	3.74	6.17	4.69	1.29881
pAYS011	R4	15nt array v1	C3	2.28	3.7	2.6	2.86	0.744849
pAYS011	R4	15nt array v1	C4	3.12	3.34	5.16	3.87333	1.1197
pAYS011	R4	15nt array v1	C11	4.41	3.65	6.59	4.88333	1.52608
pAYS011	R4	15nt array v1	C12	2.77	3.32	8.58	4.89	3.20744
pAYS011	R4	15nt array v1	C13	2.79	4.6	12.2	6.53	4.99307
pAYS011	R4	15nt array v1	C14	2.18	5.05	11.94	6.39	5.01608
pAYS011	R4	15nt array v1	C18	3.63	4.41	5.37	4.47	0.87155
pAYS011	R4	20nt array v1	C2	4.69	3.02	5.62	4.44333	1.31743
pAYS011	R4	20nt array v1	C3	2.33	2.01	3.53	2.62333	0.801332
pAYS011	R4	20nt array v1	C4	3.99	2.38	5.79	4.05333	1.70588
pAYS011	R4	20nt array v1	C11	53.27	54.27	55.51	54.35	1.12214
pAYS011	R4	20nt array v1	C12	20.24	11.43	11.81	14.4933	4.98038
pAYS011	R4	20nt array v1	C13	17.92	7.13	8.23	11.0933	5.93759
pAYS011	R4	20nt array v1	C14	12.28	5.85	9.45	9.19333	3.22267
pAYS011	R4	20nt array v1	C18	5.57	3.48	8.61	5.88667	2.57962
pAYS011	R4	15nt array v2	C2	4.16	3.18	0.13	2.49	2.10174
pAYS011	R4	15nt array v2	C3	2.07	1.72	0.33	1.37333	0.920344
pAYS011	R4	15nt array v2	C4	3.02	0	0	1.00667	1.7436
pAYS011	R4	15nt array v2	C11	6.47	5.88	0	4.11667	3.57732
pAYS011	R4	15nt array v2	C12	5.6	2.78	2.1	3.49333	1.85584
pAYS011	R4	15nt array v2	C13	5.32	2.98	6.48	4.92667	1.78284
pAYS011	R4	15nt array v2	C14	0	0	0	0	0
pAYS011	R4	15nt array v2	C18	4.52	0	0	1.50667	2.60962
pAYS011	R4	20nt array v2	C2	8.09	5.64	5.1	6.27667	1.59343
pAYS011	R4	20nt array v2	C3	1.78	2.67	3.13	2.52667	0.686319
pAYS011	R4	20nt array v2	C4	5.9	3.72	3.6	4.40667	1.29466
pAYS011	R4	20nt array v2	C11	56.43	54.1	50.22	53.5833	3.13707
pAYS011	R4	20nt array v2	C12	8.6	13.81	20.92	14.4433	6.18437
pAYS011	R4	20nt array v2	C13	4.62	11.85	23.38	13.2833	9.46178
pAYS011	R4	20nt array v2	C14	7.05	10.16	19.75	12.32	6.6198
pAYS011	R4	20nt array v2	C18	7.28	4.5	4.55	5.44333	1.5908
pAYS011	R4	ntctrl_array	C2	3.59	3.02	4.09	3.56667	0.535381
pAYS011	R4	ntctrl_array	C3	2.49	1.64	2.67	2.26667	0.550121
pAYS011	R4	ntctrl_array	C4	2.73	2.17	4.36	3.08667	1.13773
pAYS011	R4	ntctrl_array	C11	3.68	3.91	6.73	4.77333	1.69842
pAYS011	R4	ntctrl_array	C12	7.66	6.81	8.89	7.78667	1.04577
pAYS011	R4	ntctrl_array	C13	9.83	7.48	9.21	8.84	1.21791
pAYS011	R4	ntctrl_array	C14	7.89	6.31	0	4.73333	4.17462
pAYS011	R4	ntctrl_array	C18	3.56	2.58	6.1	4.08	1.8167
pAYS011	R10	15nt array v1	C3	3.6	3	3.26	3.28667	0.300888
pAYS011	R10	15nt array v1	C4	2.5	2.98	2.37	2.61667	0.321299
pAYS011	R10	15nt array v1	C6	13.13	13.16	11.57	12.62	0.90945
pAYS011	R10	15nt array v1	C12	0	0	0	0	0
pAYS011	R10	15nt array v1	C15	0.23	2.2	0	0.81	1.20926
pAYS011	R10	15nt array v1	C16	0.79	1.53	0	0.773333	0.765136
pAYS011	R10	15nt array v1	C18	2.18	0	0	0.726667	1.25862
pAYS011	R10	20nt array v1	C3	1.93	2.31	2.33	2.19	0.225389
pAYS011	R10	20nt array v1	C4	0	0	0	0	0
pAYS011	R10	20nt array v1	C6	68.57	66.2	66.76	67.1767	1.23872
pAYS011	R10	20nt array v1	C12	37.75	36.62	37.24	37.2033	0.565892
pAYS011	R10	20nt array v1	C15	0	0	0	0	0
pAYS011	R10	20nt array v1	C16	1.07	1.2	1.41	1.22667	0.171561
pAYS011	R10	20nt array v1	C18	0	0	0	0	0
pAYS011	R10	15nt array v2	C3	2.98	0	4.96	2.64667	2.49674
pAYS011	R10	15nt array v2	C4	2.44	1.86	2	2.1	0.302655
pAYS011	R10	15nt array v2	C6	10.47	16.3	13.44	13.4033	2.91517
pAYS011	R10	15nt array v2	C12	0	0	5.32	1.77333	3.0715
pAYS011	R10	15nt array v2	C15	0	0	0	0	0
pAYS011	R10	15nt array v2	C16	1.69	1.77	3.15	2.20333	0.820813
pAYS011	R10	15nt array v2	C18	0	0.18	5.29	1.82333	3.00357
pAYS011	R10	20nt array v2	C3	4.69	1.35	2.19	2.74333	1.73739
pAYS011	R10	20nt array v2	C4	0	0.19	0	0.0633333	0.109697
pAYS011	R10	20nt array v2	C6	62.1	65.98	68.1	65.3933	3.04272
pAYS011	R10	20nt array v2	C12	35.82	35.58	34.54	35.3133	0.680392
pAYS011	R10	20nt array v2	C15	1.01	1.1	1.55	1.22	0.28931
pAYS011	R10	20nt array v2	C16	0	2.22	0	0.74	1.28172
pAYS011	R10	20nt array v2	C18	6.99	0	5.23	4.07333	3.63572
pAYS011	R10	ntctrl_array	C3	3.06	0	0.87	1.31	1.57674
pAYS011	R10	ntctrl_array	C4	2.94	3.25	2.17	2.78667	0.556088
pAYS011	R10	ntctrl_array	C6	4.38	5.46	5.64	5.16	0.681469
pAYS011	R10	ntctrl_array	C12	0	0	0	0	0
pAYS011	R10	ntctrl_array	C15	0.26	0	0	0.0866667	0.150111
pAYS011	R10	ntctrl_array	C16	1.57	1.52	1.79	1.62667	0.143643
pAYS011	R10	ntctrl_array	C18	0	0	0.1	0.0333333	0.057735
pAYS011	R15	15nt array v1	C1	2.44	4.77	2.49	3.23333	1.33103
pAYS011	R15	15nt array v1	C3	0.34	3.63	0.38	1.45	1.88804
pAYS011	R15	15nt array v1	C6	0.46	0.44	0	0.3	0.26
pAYS011	R15	15nt array v1	C7	4.68	0.2	1.13	2.00333	2.36424
pAYS011	R15	15nt array v1	C8	0	1.18	1.68	0.953333	0.862632
pAYS011	R15	15nt array v1	C11	0	4.83	3.88	2.90333	2.55883
pAYS011	R15	15nt array v1	C13	3.44	1.84	1.79	2.35667	0.938527
pAYS011	R15	20nt array v1	C1	1.92	2.2	2.14	2.08667	0.147422
pAYS011	R15	20nt array v1	C3	0.09	0.38	0.76	0.41	0.336006
pAYS011	R15	20nt array v1	C6	0.51	1.25	1.44	1.06667	0.491359
pAYS011	R15	20nt array v1	C7	1.43	2.42	2.3	2.05	0.540278
pAYS011	R15	20nt array v1	C8	10.6	10.86	10.93	10.7967	0.173877
pAYS011	R15	20nt array v1	C11	29.34	28.5	27.6	28.48	0.870172
pAYS011	R15	20nt array v1	C13	7.65	7.51	7.76	7.64	0.1253
pAYS011	R15	15nt array v2	C1	3.48	3.55	2.28	3.10333	0.713886
pAYS011	R15	15nt array v2	C3	1.85	0	0	0.616667	1.0681
pAYS011	R15	15nt array v2	C6	0.92	3.66	3.67	2.75	1.58483
pAYS011	R15	15nt array v2	C7	1.46	4.5	0	1.98667	2.29576
pAYS011	R15	15nt array v2	C8	2.63	4.32	2.23	3.06	1.10937
pAYS011	R15	15nt array v2	C11	5.45	5.06	5.46	5.32333	0.228108
pAYS011	R15	15nt array v2	C13	1.48	2.67	3.21	2.45333	0.885118
pAYS011	R15	20nt array v2	C1	1.81	2.54	2.011	2.12033	0.377081
pAYS011	R15	20nt array v2	C3	2.92	0.47	0.092	1.16067	1.5353
pAYS011	R15	20nt array v2	C6	0	1.91	1.071	0.993667	0.957345
pAYS011	R15	20nt array v2	C7	2.59	1.91	1.58	2.02667	0.515008
pAYS011	R15	20nt array v2	C8	10.14	10.73	10.318	10.396	0.302635
pAYS011	R15	20nt array v2	C11	27.7	30.19	27.778	28.556	1.41562
pAYS011	R15	20nt array v2	C13	8.03	8.64	8.172	8.28067	0.319189
pAYS011	R15	ntctrl_array	C1	3.12	0	5.66	2.92667	2.83495
pAYS011	R15	ntctrl_array	C3	1.53	0	4.93	2.15333	2.52342
pAYS011	R15	ntctrl_array	C6	1.21	2.83	1.53	1.85667	0.857982
pAYS011	R15	ntctrl_array	C7	1.63	3.1	1.81	2.18	0.80181
pAYS011	R15	ntctrl_array	C8	0	0	0	0	0
pAYS011	R15	ntctrl_array	C11	1.08	1.47	0.58	1.04333	0.446132
pAYS011	R15	ntctrl_array	C13	1.71	2.06	0	1.25667	1.10229

## Sheet: Fig.5A and SupFig.10
plasmid	target	condition	target C	r1	r2	r3	mean	std
pAYS010	R1	HeLa triple array	C3	1.97	2.67	2.4	2.34667	0.353034
pAYS010	R1	HeLa triple array	C5	2.32	2.28	2.06	2.22	0.14
pAYS010	R1	HeLa triple array	C6	4.62	5.18	6.29	5.36333	0.849961
pAYS010	R1	HeLa triple array	C7	37.27	40.72	51.67	43.22	7.51848
pAYS010	R1	HeLa triple array	C8	51.11	54.38	56.39	53.96	2.66494
pAYS010	R1	HeLa triple array	C10	58.78	62.76	63.9	61.8133	2.68807
pAYS010	R1	HeLa triple array	C13	3.33	3.76	3.73	3.60667	0.240069
pAYS010	R1	HeLa triple array	C20	2.94	3.5	2.61	3.01667	0.449926
pAYS010	R1	HeLa nt ctrl	C3	1.16	2.54	3.45	2.38333	1.15301
pAYS010	R1	HeLa nt ctrl	C5	1.83	2.17	2.83	2.27667	0.508462
pAYS010	R1	HeLa nt ctrl	C6	3.58	2.65	4.47	3.56667	0.910073
pAYS010	R1	HeLa nt ctrl	C7	0	2.75	3.73	2.16	1.93373
pAYS010	R1	HeLa nt ctrl	C8	3.66	3.94	4.21	3.93667	0.275015
pAYS010	R1	HeLa nt ctrl	C10	1.45	2.18	3.49	2.37333	1.03365
pAYS010	R1	HeLa nt ctrl	C13	3.34	3.79	3.74	3.62333	0.246644
pAYS010	R1	HeLa nt ctrl	C20	3.33	3.74	3.7	3.59	0.226053
pAYS011	R1	HeLa triple array	C3	1.84	2.25	1.04	1.71	0.615386
pAYS011	R1	HeLa triple array	C5	1.74	2.13	1.55	1.80667	0.295691
pAYS011	R1	HeLa triple array	C6	4.71	4.33	3.14	4.06	0.819085
pAYS011	R1	HeLa triple array	C7	10.85	12.77	11.34	11.6533	0.997614
pAYS011	R1	HeLa triple array	C8	23.02	22.23	19.22	21.49	2.00517
pAYS011	R1	HeLa triple array	C10	57.45	60.02	55.96	57.81	2.0538
pAYS011	R1	HeLa triple array	C13	3.83	3.58	2.43	3.28	0.746659
pAYS011	R1	HeLa triple array	C20	2.9	3.71	3.11	3.24	0.420357
pAYS011	R1	HeLa nt ctrl	C3	1.19	3.06	0.89	1.71333	1.17585
pAYS011	R1	HeLa nt ctrl	C5	2.28	0	1.66	1.31333	1.17887
pAYS011	R1	HeLa nt ctrl	C6	3.76	6.99	3.86	4.87	1.83665
pAYS011	R1	HeLa nt ctrl	C7	4	4.21	2.5	3.57	0.932577
pAYS011	R1	HeLa nt ctrl	C8	2.93	4.53	2.34	3.26667	1.13315
pAYS011	R1	HeLa nt ctrl	C10	1.51	1.9	1.64	1.68333	0.198578
pAYS011	R1	HeLa nt ctrl	C13	3.06	4.77	3.86	3.89667	0.855589
pAYS011	R1	HeLa nt ctrl	C20	6.3	6.5	3.63	5.47667	1.60238
pAYS010	R1	HT1080 triple array	C3	1.58	1.38	1.41	1.45667	0.107858
pAYS010	R1	HT1080 triple array	C5	1.45	1.04	1.38	1.29	0.219317
pAYS010	R1	HT1080 triple array	C6	4.09	3.61	4.43	4.04333	0.411987
pAYS010	R1	HT1080 triple array	C7	6.34	5.34	7.78	6.48667	1.22659
pAYS010	R1	HT1080 triple array	C8	8.81	6.01	10.69	8.50333	2.35502
pAYS010	R1	HT1080 triple array	C10	13.41	16.19	17.24	15.6133	1.97905
pAYS010	R1	HT1080 triple array	C13	1.88	3.56	2.79	2.74333	0.840972
pAYS010	R1	HT1080 triple array	C20	3.17	5.02	3.25	3.81333	1.04577
pAYS010	R1	HT1080 nt ctrl	C3	1.62	1.82	1.54	1.66	0.144222
pAYS010	R1	HT1080 nt ctrl	C5	1.26	1.01	1.34	1.20333	0.172143
pAYS010	R1	HT1080 nt ctrl	C6	2.47	1.47	2.78	2.24	0.684617
pAYS010	R1	HT1080 nt ctrl	C7	2.71	3.29	2.57	2.85667	0.38175
pAYS010	R1	HT1080 nt ctrl	C8	1.49	0.96	2.58	1.67667	0.825974
pAYS010	R1	HT1080 nt ctrl	C10	0.62	0.85	0.9	0.79	0.149332
pAYS010	R1	HT1080 nt ctrl	C13	1.69	1.59	1.86	1.71333	0.136504
pAYS010	R1	HT1080 nt ctrl	C20	1.61	0.43	2.16	1.4	0.883912
pAYS011	R1	HT1080 triple array	C3	1.36	1.1	1.67	1.37667	0.285365
pAYS011	R1	HT1080 triple array	C5	1.63	2.02	1.52	1.72333	0.262742
pAYS011	R1	HT1080 triple array	C6	2.53	0.62	2.93	2.02667	1.23452
pAYS011	R1	HT1080 triple array	C7	2.27	0	2.84	1.70333	1.50241
pAYS011	R1	HT1080 triple array	C8	2.73	4.47	2.87	3.35667	0.966713
pAYS011	R1	HT1080 triple array	C10	13.23	13.06	14.48	13.59	0.775435
pAYS011	R1	HT1080 triple array	C13	1.75	2.05	2.03	1.94333	0.16773
pAYS011	R1	HT1080 triple array	C20	2.18	4.4	1.67	2.75	1.45152
pAYS011	R1	HT1080 nt ctrl	C3	1.29	1.44	1.46	1.39667	0.0929157
pAYS011	R1	HT1080 nt ctrl	C5	1.64	1.38	1.78	1.6	0.202978
pAYS011	R1	HT1080 nt ctrl	C6	2.65	3.12	5.37	3.71333	1.45383
pAYS011	R1	HT1080 nt ctrl	C7	2.22	2.82	4.83	3.29	1.367
pAYS011	R1	HT1080 nt ctrl	C8	2.37	2.91	5.42	3.56667	1.62759
pAYS011	R1	HT1080 nt ctrl	C10	0.71	0.81	0.93	0.816667	0.110151
pAYS011	R1	HT1080 nt ctrl	C13	2.14	2.49	4.68	3.10333	1.3766
pAYS011	R1	HT1080 nt ctrl	C20	2.41	3.17	3.92	3.16667	0.755006
pAYS010	R1	A375 triple array	C3	3.02	2.8	2.96	2.92667	0.113725
pAYS010	R1	A375 triple array	C5	3.61	5.14	3.11	3.95333	1.05765
pAYS010	R1	A375 triple array	C6	6.04	5.2	5.03	5.42333	0.540771
pAYS010	R1	A375 triple array	C7	6.97	6.37	4.88	6.07333	1.07612
pAYS010	R1	A375 triple array	C8	9.24	7.5	7.72	8.15333	0.947488
pAYS010	R1	A375 triple array	C10	17.97	14.11	14.56	15.5467	2.11069
pAYS010	R1	A375 triple array	C13	3.28	2.75	3.19	3.07333	0.283608
pAYS010	R1	A375 triple array	C20	3.75	3.84	2.7	3.43	0.633798
pAYS010	R1	A375 nt ctrl	C3	2.76	2.74	2.68	2.72667	0.0416333
pAYS010	R1	A375 nt ctrl	C5	3.08	3.17	3.07	3.10667	0.0550757
pAYS010	R1	A375 nt ctrl	C6	5.31	0	4.91	3.40667	2.95703
pAYS010	R1	A375 nt ctrl	C7	0	6.06	0	2.02	3.49874
pAYS010	R1	A375 nt ctrl	C8	3.19	5.83	3.15	4.05667	1.53588
pAYS010	R1	A375 nt ctrl	C10	2.43	2.08	1.94	2.15	0.252389
pAYS010	R1	A375 nt ctrl	C13	3.2	3.43	3.2	3.27667	0.132791
pAYS010	R1	A375 nt ctrl	C20	2.98	3.74	3.2	3.30667	0.391067
pAYS011	R1	A375 triple array	C3	2.8	2.66	3.19	2.88333	0.274651
pAYS011	R1	A375 triple array	C5	2.98	3.01	3.29	3.09333	0.170978
pAYS011	R1	A375 triple array	C6	6.62	5.61	5.51	5.91333	0.61403
pAYS011	R1	A375 triple array	C7	0	0	6.45	2.15	3.72391
pAYS011	R1	A375 triple array	C8	3.49	3.56	3.85	3.63333	0.190875
pAYS011	R1	A375 triple array	C10	14.63	13.21	14	13.9467	0.711501
pAYS011	R1	A375 triple array	C13	3.13	3.07	3.81	3.33667	0.411015
pAYS011	R1	A375 triple array	C20	2.55	3.05	3.46	3.02	0.455741
pAYS011	R1	A375 nt ctrl	C3	2.58	3.11	1.34	2.34333	0.908424
pAYS011	R1	A375 nt ctrl	C5	3.29	3.16	1.68	2.71	0.894371
pAYS011	R1	A375 nt ctrl	C6	3.5	5.51	7.86	5.62333	2.18221
pAYS011	R1	A375 nt ctrl	C7	6.09	6.44	9.08	7.20333	1.63464
pAYS011	R1	A375 nt ctrl	C8	3.16	2.8	8.24	4.73333	3.04219
pAYS011	R1	A375 nt ctrl	C10	2.7	2.01	0.67	1.79333	1.0322
pAYS011	R1	A375 nt ctrl	C13	3.17	3.49	1.84	2.83333	0.875005
pAYS011	R1	A375 nt ctrl	C20	2.33	3.13	5.13	3.53	1.44222
pAYS010	R1	U2OS triple array	C3	1.56	1.69	1.49	1.58	0.101489
pAYS010	R1	U2OS triple array	C5	1.61	1.61	5	2.74	1.95722
pAYS010	R1	U2OS triple array	C6	2.1	1.93	2.33	2.12	0.200749
pAYS010	R1	U2OS triple array	C7	8.8	0.7	5.81	5.10333	4.09598
pAYS010	R1	U2OS triple array	C8	11.69	4.94	5	7.21	3.87991
pAYS010	R1	U2OS triple array	C10	13.89	9.57	11.37	11.61	2.16998
pAYS010	R1	U2OS triple array	C13	2.58	1.73	2.53	2.28	0.47697
pAYS010	R1	U2OS triple array	C20	1.62	3.04	0.55	1.73667	1.24909
pAYS010	R1	U2OS nt ctrl	C3	1.56	1.45	1.49	1.5	0.0556776
pAYS010	R1	U2OS nt ctrl	C5	1.16	2.04	2.58	1.92667	0.716752
pAYS010	R1	U2OS nt ctrl	C6	2.32	2.58	2.2	2.36667	0.194251
pAYS010	R1	U2OS nt ctrl	C7	2.58	2.63	1.8	2.33667	0.465439
pAYS010	R1	U2OS nt ctrl	C8	1.68	2.1	1.59	1.79	0.272213
pAYS010	R1	U2OS nt ctrl	C10	0.89	0.8	0.81	0.833333	0.0493288
pAYS010	R1	U2OS nt ctrl	C13	1.73	2.08	1.55	1.78667	0.269506
pAYS010	R1	U2OS nt ctrl	C20	2.62	2.32	1.82	2.25333	0.404145
pAYS011	R1	U2OS triple array	C3	1.25	3.06	1.23	1.84667	1.05083
pAYS011	R1	U2OS triple array	C5	1.67	1.34	2.17	1.72667	0.417892
pAYS011	R1	U2OS triple array	C6	5.96	2.59	3.6	4.05	1.72948
pAYS011	R1	U2OS triple array	C7	3.07	4.81	0	2.62667	2.43545
pAYS011	R1	U2OS triple array	C8	2.83	4.03	4.05	3.63667	0.698665
pAYS011	R1	U2OS triple array	C10	10.59	9	12.49	10.6933	1.74729
pAYS011	R1	U2OS triple array	C13	3.89	1.3	3.49	2.89333	1.39429
pAYS011	R1	U2OS triple array	C20	2.81	5.34	2.14	3.43	1.68769
pAYS011	R1	U2OS nt ctrl	C3	1.81	1.04	1.46	1.43667	0.38553
pAYS011	R1	U2OS nt ctrl	C5	2.36	2.94	1.99	2.43	0.478853
pAYS011	R1	U2OS nt ctrl	C6	2.98	0.34	1.57	1.63	1.32102
pAYS011	R1	U2OS nt ctrl	C7	1.26	0.85	1.59	1.23333	0.37072
pAYS011	R1	U2OS nt ctrl	C8	3.44	8.48	1.63	4.51667	3.54965
pAYS011	R1	U2OS nt ctrl	C10	3.32	1.34	0.92	1.86	1.28172
pAYS011	R1	U2OS nt ctrl	C13	2.39	8.74	1.62	4.25	3.90747
pAYS011	R1	U2OS nt ctrl	C20	4.04	3.37	4.59	4	0.610983
pAYS010	R2	HeLa triple array	C1	6.94	3.62	1.95	4.17	2.54006
pAYS010	R2	HeLa triple array	C4	17.86	11.44	9.9	13.0667	4.22196
pAYS010	R2	HeLa triple array	C8	7.92	9.04	9.22	8.72667	0.704367
pAYS010	R2	HeLa triple array	C9	33.61	38.66	43.65	38.64	5.02003
pAYS010	R2	HeLa triple array	C10	28.78	33.82	34.86	32.4867	3.25191
pAYS010	R2	HeLa triple array	C12	3.44	4.99	4.21	4.21333	0.775005
pAYS010	R2	HeLa triple array	C17	3.11	2.34	2.6	2.68333	0.391706
pAYS010	R2	HeLa triple array	C20	7.3	5.4	4.84	5.84667	1.28939
pAYS010	R2	HeLa nt ctrl	C1	3.37	2.85	0	2.07333	1.81429
pAYS010	R2	HeLa nt ctrl	C4	14.8	10.71	0	8.50333	7.64278
pAYS010	R2	HeLa nt ctrl	C8	1.09	1.25	4.42	2.25333	1.87809
pAYS010	R2	HeLa nt ctrl	C9	0.43	0.42	6.28	2.37667	3.38039
pAYS010	R2	HeLa nt ctrl	C10	0.08	0	0	0.0266667	0.046188
pAYS010	R2	HeLa nt ctrl	C12	0	0.06	0.17	0.0766667	0.0862168
pAYS010	R2	HeLa nt ctrl	C17	2.74	2.99	0	1.91	1.65882
pAYS010	R2	HeLa nt ctrl	C20	3.73	2.49	0	2.07333	1.89959
pAYS011	R2	HeLa triple array	C1	2.22	2.35	2.31	2.29333	0.0665833
pAYS011	R2	HeLa triple array	C4	8.17	8.16	5.99	7.44	1.25575
pAYS011	R2	HeLa triple array	C8	3.9	4.64	3.93	4.15667	0.418848
pAYS011	R2	HeLa triple array	C9	16.17	18.02	17.03	17.0733	0.925761
pAYS011	R2	HeLa triple array	C10	15.69	17.62	18.67	17.3267	1.5115
pAYS011	R2	HeLa triple array	C12	7.45	8.27	6.67	7.46333	0.800083
pAYS011	R2	HeLa triple array	C17	2.12	2.56	2.03	2.23667	0.283608
pAYS011	R2	HeLa triple array	C20	2.36	2.44	2.86	2.55333	0.268576
pAYS011	R2	HeLa nt ctrl	C1	3.54	2.87	2.17	2.86	0.685055
pAYS011	R2	HeLa nt ctrl	C4	14.43	9.3	10.46	11.3967	2.69021
pAYS011	R2	HeLa nt ctrl	C8	2.04	1.62	1.15	1.60333	0.445234
pAYS011	R2	HeLa nt ctrl	C9	1.84	1.19	0.32	1.11667	0.762649
pAYS011	R2	HeLa nt ctrl	C10	1.16	0	0	0.386667	0.669726
pAYS011	R2	HeLa nt ctrl	C12	1.19	0.69	0	0.626667	0.597523
pAYS011	R2	HeLa nt ctrl	C17	3.51	2.8	2.29	2.86667	0.612726
pAYS011	R2	HeLa nt ctrl	C20	4.89	2.56	2.35	3.26667	1.40976
pAYS010	R2	HT1080 triple array	C1	4.66	3.96	7.62	5.41333	1.94282
pAYS010	R2	HT1080 triple array	C4	15.78	18.09	24.35	19.4067	4.43412
pAYS010	R2	HT1080 triple array	C8	5.38	4.95	5.76	5.36333	0.405257
pAYS010	R2	HT1080 triple array	C9	13.48	16	15.29	14.9233	1.2994
pAYS010	R2	HT1080 triple array	C10	9.91	13.14	13.09	12.0467	1.85058
pAYS010	R2	HT1080 triple array	C12	0.7	2.66	2.24	1.86667	1.03196
pAYS010	R2	HT1080 triple array	C17	1.49	2.51	2.48	2.16	0.580431
pAYS010	R2	HT1080 triple array	C20	6.28	5.49	8.68	6.81667	1.66133
pAYS010	R2	HT1080 nt ctrl	C1	9.16	6.07	6.7	7.31	1.63282
pAYS010	R2	HT1080 nt ctrl	C4	12.5	19.15	11.03	14.2267	4.32662
pAYS010	R2	HT1080 nt ctrl	C8	2.43	3.1	1.9	2.47667	0.60136
pAYS010	R2	HT1080 nt ctrl	C9	2.11	2.83	0.72	1.88667	1.07258
pAYS010	R2	HT1080 nt ctrl	C10	1.71	0.79	0.34	0.946667	0.698307
pAYS010	R2	HT1080 nt ctrl	C12	0.06	1.1	0	0.386667	0.618493
pAYS010	R2	HT1080 nt ctrl	C17	1.92	2.59	2.11	2.20667	0.345302
pAYS010	R2	HT1080 nt ctrl	C20	8.1	6.32	3.8	6.07333	2.16059
pAYS011	R2	HT1080 triple array	C1	3.33	1.7	4.67	3.23333	1.48736
pAYS011	R2	HT1080 triple array	C4	15.96	13.32	16.95	15.41	1.87646
pAYS011	R2	HT1080 triple array	C8	3.42	4.66	4.6	4.22667	0.699238
pAYS011	R2	HT1080 triple array	C9	6.21	3.17	5.6	4.99333	1.60824
pAYS011	R2	HT1080 triple array	C10	5.74	5.99	5.74	5.82333	0.144338
pAYS011	R2	HT1080 triple array	C12	2.03	0.74	1.56	1.44333	0.652865
pAYS011	R2	HT1080 triple array	C17	1.9	1.4	1.61	1.63667	0.251064
pAYS011	R2	HT1080 triple array	C20	4.95	4.6	5.44	4.99667	0.42194
pAYS011	R2	HT1080 nt ctrl	C1	3.73	1.69	2.38	2.6	1.03764
pAYS011	R2	HT1080 nt ctrl	C4	14.81	10.52	13.1	12.81	2.15965
pAYS011	R2	HT1080 nt ctrl	C8	2.59	1.06	3.56	2.40333	1.26041
pAYS011	R2	HT1080 nt ctrl	C9	1.75	1.01	0.92	1.22667	0.455448
pAYS011	R2	HT1080 nt ctrl	C10	0.56	0.65	2.31	1.17333	0.98541
pAYS011	R2	HT1080 nt ctrl	C12	0.76	0.19	0.53	0.493333	0.286764
pAYS011	R2	HT1080 nt ctrl	C17	2.62	2.05	2	2.22333	0.344432
pAYS011	R2	HT1080 nt ctrl	C20	4.73	2.94	2.25	3.30667	1.28001
pAYS010	R2	A375 triple array	C1	8.48	6.87	9.15	8.16667	1.17185
pAYS010	R2	A375 triple array	C4	30.96	28.57	24.23	27.92	3.41176
pAYS010	R2	A375 triple array	C8	3.33	2.61	1.5	2.48	0.9219
pAYS010	R2	A375 triple array	C9	10.34	6.87	7.57	8.26	1.83502
pAYS010	R2	A375 triple array	C10	8.47	6.59	7.32	7.46	0.947787
pAYS010	R2	A375 triple array	C12	1.08	0.8	0.77	0.883333	0.170978
pAYS010	R2	A375 triple array	C17	3.67	3.24	2.86	3.25667	0.405257
pAYS010	R2	A375 triple array	C20	6.4	5.4	3.78	5.19333	1.32217
pAYS010	R2	A375 nt ctrl	C1	9.36	6.94	6.938	7.746	1.39777
pAYS010	R2	A375 nt ctrl	C4	33.82	34.21	34.211	34.0803	0.225456
pAYS010	R2	A375 nt ctrl	C8	1.06	1.48	1.478	1.33933	0.241912
pAYS010	R2	A375 nt ctrl	C9	1.47	1.22	1.222	1.304	0.143764
pAYS010	R2	A375 nt ctrl	C10	0	0.09	0.094	0.0613333	0.0531539
pAYS010	R2	A375 nt ctrl	C12	0.27	0	0	0.09	0.155885
pAYS010	R2	A375 nt ctrl	C17	3.27	3.47	3.469	3.403	0.115182
pAYS010	R2	A375 nt ctrl	C20	4.36	5.31	5.31	4.99333	0.548483
pAYS011	R2	A375 triple array	C1	7.08	8.5	7.21	7.59667	0.785005
pAYS011	R2	A375 triple array	C4	26.25	25.09	31.38	27.5733	3.3473
pAYS011	R2	A375 triple array	C8	0.93	0.77	2.62	1.44	1.02504
pAYS011	R2	A375 triple array	C9	1.46	1.24	3.33	2.01	1.14843
pAYS011	R2	A375 triple array	C10	1.84	1.36	3.51	2.23667	1.12855
pAYS011	R2	A375 triple array	C12	0.42	1.1	0	0.506667	0.555098
pAYS011	R2	A375 triple array	C17	2.94	3.09	2.92	2.98333	0.0929157
pAYS011	R2	A375 triple array	C20	3.67	3.44	6.15	4.42	1.50263
pAYS011	R2	A375 nt ctrl	C1	6.85	10.11	6.99	7.98333	1.84308
pAYS011	R2	A375 nt ctrl	C4	29.14	29.84	29.63	29.5367	0.359212
pAYS011	R2	A375 nt ctrl	C8	2.13	2.21	1.83	2.05667	0.200333
pAYS011	R2	A375 nt ctrl	C9	0.92	2.47	2.03	1.80667	0.79877
pAYS011	R2	A375 nt ctrl	C10	0.69	3.15	0.85	1.56333	1.37642
pAYS011	R2	A375 nt ctrl	C12	0.06	0.29	1.04	0.463333	0.512478
pAYS011	R2	A375 nt ctrl	C17	3.52	3.93	3.79	3.74667	0.208407
pAYS011	R2	A375 nt ctrl	C20	5.96	5.16	5.08	5.4	0.486621
pAYS010	R2	U2OS triple array	C1	5.95	2.42	7.57	5.31333	2.63337
pAYS010	R2	U2OS triple array	C4	17.15	22.24	17.94	19.11	2.73929
pAYS010	R2	U2OS triple array	C8	5.85	11.2	6.03	7.69333	3.0382
pAYS010	R2	U2OS triple array	C9	13.26	14.48	9.75	12.4967	2.45565
pAYS010	R2	U2OS triple array	C10	10.26	10.81	6.02	9.03	2.6212
pAYS010	R2	U2OS triple array	C12	1.63	2.92	0.2	1.58333	1.3606
pAYS010	R2	U2OS triple array	C17	4.8	5.01	1.06	3.62333	2.22239
pAYS010	R2	U2OS triple array	C20	5.09	4.69	2.23	4.00333	1.54872
pAYS010	R2	U2OS nt ctrl	C1	5.22	5.62	6.96	5.93333	0.911336
pAYS010	R2	U2OS nt ctrl	C4	13.84	16.67	14.43	14.98	1.49302
pAYS010	R2	U2OS nt ctrl	C8	4.6	3.53	1.73	3.28667	1.45039
pAYS010	R2	U2OS nt ctrl	C9	2.46	0.96	0.72	1.38	0.942974
pAYS010	R2	U2OS nt ctrl	C10	1.29	0.33	0.16	0.593333	0.609289
pAYS010	R2	U2OS nt ctrl	C12	1.09	0.57	0.82	0.826667	0.260064
pAYS010	R2	U2OS nt ctrl	C17	2.88	3.45	4.95	3.76	1.06925
pAYS010	R2	U2OS nt ctrl	C20	5.31	5.01	4.8	5.04	0.25632
pAYS011	R2	U2OS triple array	C1	9.04	3.21	12.22	8.15667	4.56949
pAYS011	R2	U2OS triple array	C4	18.35	13.64	19.67	17.22	3.16984
pAYS011	R2	U2OS triple array	C8	8.82	4.87	6.26	6.65	2.00367
pAYS011	R2	U2OS triple array	C9	8.48	8.95	10.36	9.26333	0.978383
pAYS011	R2	U2OS triple array	C10	11.03	6.33	12.1	9.82	3.06941
pAYS011	R2	U2OS triple array	C12	5.98	1.11	8.96	5.35	3.96274
pAYS011	R2	U2OS triple array	C17	12.43	2.8	7.06	7.43	4.82565
pAYS011	R2	U2OS triple array	C20	10.35	5.27	12.46	9.36	3.69582
pAYS011	R2	U2OS nt ctrl	C1	6.69	2.73	5.82	5.08	2.08113
pAYS011	R2	U2OS nt ctrl	C4	15.66	7.93	7.88	10.49	4.47742
pAYS011	R2	U2OS nt ctrl	C8	3.69	1.63	1.94	2.42	1.11072
pAYS011	R2	U2OS nt ctrl	C9	7.58	0.11	2.57	3.42	3.80685
pAYS011	R2	U2OS nt ctrl	C10	4.21	0.55	0.09	1.61667	2.25764
pAYS011	R2	U2OS nt ctrl	C12	0	1.24	1.53	0.923333	0.81267
pAYS011	R2	U2OS nt ctrl	C17	1.85	4.28	3.33	3.15333	1.2246
pAYS011	R2	U2OS nt ctrl	C20	2.89	4.43	5.3	4.20667	1.22042
pAYS010	R14	HeLa triple array	C5	1.51	3.23	2.14	2.29333	0.870192
pAYS010	R14	HeLa triple array	C6	8.3	9.66	9.53	9.16333	0.750489
pAYS010	R14	HeLa triple array	C8	57.58	63.44	63.58	61.5333	3.4244
pAYS010	R14	HeLa triple array	C10	59.26	63.2	64.36	62.2733	2.6733
pAYS010	R14	HeLa triple array	C12	6.77	6.88	7.14	6.93	0.19
pAYS010	R14	HeLa triple array	C16	0.55	2.38	0.7	1.21	1.01602
pAYS010	R14	HeLa nt ctrl	C5	3.29	2.5	3.078	2.956	0.408886
pAYS010	R14	HeLa nt ctrl	C6	13.3	10.92	12.795	12.3383	1.254
pAYS010	R14	HeLa nt ctrl	C8	10.93	7.43	9.735	9.365	1.77909
pAYS010	R14	HeLa nt ctrl	C10	1.89	2.3	2.368	2.186	0.258588
pAYS010	R14	HeLa nt ctrl	C12	0.63	2	5.159	2.59633	2.32264
pAYS010	R14	HeLa nt ctrl	C16	1.24	1.17	4.509	2.30633	1.90789
pAYS011	R14	HeLa triple array	C5	3.03	2.84	1.73	2.53333	0.702163
pAYS011	R14	HeLa triple array	C6	13.72	13.21	4.97	10.6333	4.91122
pAYS011	R14	HeLa triple array	C8	55.21	59.83	49.38	54.8067	5.23666
pAYS011	R14	HeLa triple array	C10	53.59	56.91	54.33	54.9433	1.74291
pAYS011	R14	HeLa triple array	C12	11.29	12.27	9.96	11.1733	1.15941
pAYS011	R14	HeLa triple array	C16	4.16	3.07	1.28	2.83667	1.45411
pAYS011	R14	HeLa nt ctrl	C5	2.25	6.5	2.15	3.63333	2.48311
pAYS011	R14	HeLa nt ctrl	C6	6.58	10.15	10.75	9.16	2.2544
pAYS011	R14	HeLa nt ctrl	C8	4	11.18	7.85	7.67667	3.59314
pAYS011	R14	HeLa nt ctrl	C10	2.79	5.94	1.83	3.52	2.15005
pAYS011	R14	HeLa nt ctrl	C12	3.09	2.7	0	1.93	1.68277
pAYS011	R14	HeLa nt ctrl	C16	3.28	2.87	1.11	2.42	1.15287
pAYS010	R14	HT1080 triple array	C5	0.87	2.15	0.366	1.12867	0.919699
pAYS010	R14	HT1080 triple array	C6	5.25	10.52	1.939	5.903	4.32761
pAYS010	R14	HT1080 triple array	C8	15.47	22.9	18.052	18.8073	3.77215
pAYS010	R14	HT1080 triple array	C10	11.82	14.15	12.168	12.7127	1.25687
pAYS010	R14	HT1080 triple array	C12	0.46	0.1	0.233	0.264333	0.182034
pAYS010	R14	HT1080 triple array	C16	0.42	0	0.724	0.381333	0.363546
pAYS010	R14	HT1080 nt ctrl	C5	1.96	1.62	1.17	1.58333	0.396274
pAYS010	R14	HT1080 nt ctrl	C6	3.36	5.33	4.1	4.26333	0.995105
pAYS010	R14	HT1080 nt ctrl	C8	0.63	4.2	2.21	2.34667	1.78892
pAYS010	R14	HT1080 nt ctrl	C10	1.7	1.15	1.38	1.41	0.276225
pAYS010	R14	HT1080 nt ctrl	C12	0.15	0.88	2.65	1.22667	1.28555
pAYS010	R14	HT1080 nt ctrl	C16	1.23	2	2.61	1.94667	0.691544
pAYS011	R14	HT1080 triple array	C5	1.44	0.68	1.64	1.25333	0.506491
pAYS011	R14	HT1080 triple array	C6	5.33	3.1	5.86	4.76333	1.46466
pAYS011	R14	HT1080 triple array	C8	13.36	13.9	13.93	13.73	0.32078
pAYS011	R14	HT1080 triple array	C10	13.62	13.73	13.85	13.7333	0.115036
pAYS011	R14	HT1080 triple array	C12	0	0.44	2.3	0.913333	1.22087
pAYS011	R14	HT1080 triple array	C16	1.37	0	0	0.456667	0.79097
pAYS011	R14	HT1080 nt ctrl	C5	1.347	0.97	1.15	1.15567	0.188564
pAYS011	R14	HT1080 nt ctrl	C6	4.203	3.37	3.48	3.68433	0.452533
pAYS011	R14	HT1080 nt ctrl	C8	2.39	1.61	1.34	1.78	0.545252
pAYS011	R14	HT1080 nt ctrl	C10	1.731	1.43	1.61	1.59033	0.151461
pAYS011	R14	HT1080 nt ctrl	C12	0	0.21	0.34	0.183333	0.171561
pAYS011	R14	HT1080 nt ctrl	C16	0	0.1	1.46	0.52	0.815598
pAYS010	R14	A375 triple array	C5	3.12	3.56	1.676	2.78533	0.985579
pAYS010	R14	A375 triple array	C6	6.28	5.08	2.683	4.681	1.83139
pAYS010	R14	A375 triple array	C8	20.79	16.87	11.543	16.401	4.64131
pAYS010	R14	A375 triple array	C10	22.61	18.95	19.266	20.2753	2.02804
pAYS010	R14	A375 triple array	C12	0.74	0.16	2.918	1.27267	1.45411
pAYS010	R14	A375 triple array	C16	0.68	1.27	2.043	1.331	0.683544
pAYS010	R14	A375 nt ctrl	C5	2.96	3.21	3.44	3.20333	0.240069
pAYS010	R14	A375 nt ctrl	C6	2.67	3.62	3.13	3.14	0.475079
pAYS010	R14	A375 nt ctrl	C8	5.79	4.14	4.16	4.69667	0.946907
pAYS010	R14	A375 nt ctrl	C10	13.97	5.7	8	9.22333	4.26856
pAYS010	R14	A375 nt ctrl	C12	0	0.19	0.22	0.136667	0.119304
pAYS010	R14	A375 nt ctrl	C16	1.42	0	1.46	0.96	0.831625
pAYS011	R14	A375 triple array	C5	1.89	2.71	2.48	2.36	0.422966
pAYS011	R14	A375 triple array	C6	3.07	2.68	5.7	3.81667	1.64263
pAYS011	R14	A375 triple array	C8	8.86	9.09	11.6	9.85	1.5199
pAYS011	R14	A375 triple array	C10	13.95	16.3	12.05	14.1	2.12897
pAYS011	R14	A375 triple array	C12	2.73	3.36	0	2.03	1.78603
pAYS011	R14	A375 triple array	C16	1.79	0	0.1	0.63	1.00583
pAYS011	R14	A375 nt ctrl	C5	2.42	1.92	2.35	2.23	0.27074
pAYS011	R14	A375 nt ctrl	C6	5.45	3.31	4.61	4.45667	1.07821
pAYS011	R14	A375 nt ctrl	C8	5.04	3.6	5	4.54667	0.820081
pAYS011	R14	A375 nt ctrl	C10	3.82	6.05	5.02	4.96333	1.11608
pAYS011	R14	A375 nt ctrl	C12	0.14	0	0.17	0.103333	0.0907377
pAYS011	R14	A375 nt ctrl	C16	2.48	0	2.79	1.75667	1.52919
pAYS010	R14	U2OS triple array	C5	1.42	1.9	1.75	1.69	0.245561
pAYS010	R14	U2OS triple array	C6	5.21	3.72	4.74	4.55667	0.76173
pAYS010	R14	U2OS triple array	C8	15.67	8.57	9.29	11.1767	3.90796
pAYS010	R14	U2OS triple array	C10	10.4	6.55	9.21	8.72	1.97122
pAYS010	R14	U2OS triple array	C12	0.78	2.21	0	0.996667	1.12082
pAYS010	R14	U2OS triple array	C16	1.6	0	5.09	2.23	2.60283
pAYS010	R14	U2OS nt ctrl	C5	1.14	1.08	1.35	1.19	0.141774
pAYS010	R14	U2OS nt ctrl	C6	4.01	4.79	3.25	4.01667	0.770022
pAYS010	R14	U2OS nt ctrl	C8	1.07	2.81	3.01	2.29667	1.06702
pAYS010	R14	U2OS nt ctrl	C10	1.57	1.7	1.69	1.65333	0.0723418
pAYS010	R14	U2OS nt ctrl	C12	0	0.8	0.14	0.313333	0.427239
pAYS010	R14	U2OS nt ctrl	C16	4.09	1.55	0	1.88	2.06487
pAYS011	R14	U2OS triple array	C5	0.94	1.51	1.663	1.371	0.381016
pAYS011	R14	U2OS triple array	C6	4.53	3.81	10.131	6.157	3.46036
pAYS011	R14	U2OS triple array	C8	10.51	9.07	13.047	10.8757	2.01356
pAYS011	R14	U2OS triple array	C10	9.11	8.44	9.558	9.036	0.562662
pAYS011	R14	U2OS triple array	C12	0.56	0	0	0.186667	0.323316
pAYS011	R14	U2OS triple array	C16	2.41	0.11	0	0.84	1.36077
pAYS011	R14	U2OS nt ctrl	C5	0.93	0.86	1.36	1.05	0.27074
pAYS011	R14	U2OS nt ctrl	C6	3.74	1.54	4.88	3.38667	1.6978
pAYS011	R14	U2OS nt ctrl	C8	0.77	3.19	0.79	1.58333	1.39145
pAYS011	R14	U2OS nt ctrl	C10	1.69	0.78	1.34	1.27	0.459021
pAYS011	R14	U2OS nt ctrl	C12	1.41	0	0.24	0.55	0.754387
pAYS011	R14	U2OS nt ctrl	C16	2.75	4.25	0.33	2.44333	1.97791

## Sheet: Fig.5B and SupFig.11
plasmid	target	condition	target C	r1	r2	r3	mean	std
pAYS011	R1	HEK293-B2 16x gRNA array	C3	1.36	1.19	1.2	1.25	0.0953939
pAYS011	R1	HEK293-B2 16x gRNA array	C5	1.28	1.44	2.51	1.74333	0.668755
pAYS011	R1	HEK293-B2 16x gRNA array	C6	6.76	3.54	3.67	4.65667	1.8227
pAYS011	R1	HEK293-B2 16x gRNA array	C7	13.17	14.26	13.58	13.67	0.550545
pAYS011	R1	HEK293-B2 16x gRNA array	C8	24.83	23.56	23.9	24.0967	0.657445
pAYS011	R1	HEK293-B2 16x gRNA array	C10	55.97	53.28	56.74	55.33	1.81662
pAYS011	R1	HEK293-B2 16x gRNA array	C13	3.25	2.69	3.12	3.02	0.293087
pAYS011	R1	HEK293-B2 16x gRNA array	C20	0	6.48	3.63	3.37	3.24781
pAYS011	R1	HEK293-B2 nt ctrl	C3	1.79	2.25	2.24	2.09333	0.262742
pAYS011	R1	HEK293-B2 nt ctrl	C5	2.54	1.92	3.84	2.76667	0.979864
pAYS011	R1	HEK293-B2 nt ctrl	C6	4.39	5.25	0	3.21333	2.81585
pAYS011	R1	HEK293-B2 nt ctrl	C7	0	2.83	6.46	3.09667	3.23825
pAYS011	R1	HEK293-B2 nt ctrl	C8	3.75	4.27	6.09	4.70333	1.22871
pAYS011	R1	HEK293-B2 nt ctrl	C10	2.06	1.99	2.83	2.29333	0.466083
pAYS011	R1	HEK293-B2 nt ctrl	C13	4.53	2.97	2.3	3.26667	1.14422
pAYS011	R1	HEK293-B2 nt ctrl	C20	2.59	3.14	2.92	2.88333	0.276827
pAYS011	R2	HEK293-B2 16x gRNA array	C1	3.05	8.94	3.18	5.05667	3.36369
pAYS011	R2	HEK293-B2 16x gRNA array	C4	6.24	8.72	5.72	6.89333	1.60316
pAYS011	R2	HEK293-B2 16x gRNA array	C8	4.42	4.52	5.45	4.79667	0.568008
pAYS011	R2	HEK293-B2 16x gRNA array	C9	11.79	12.3	14.13	12.74	1.23049
pAYS011	R2	HEK293-B2 16x gRNA array	C10	11.52	12.37	13.17	12.3533	0.825126
pAYS011	R2	HEK293-B2 16x gRNA array	C12	4.76	5.69	5.6	5.35	0.512933
pAYS011	R2	HEK293-B2 16x gRNA array	C17	2.09	9.65	3.49	5.07667	4.02201
pAYS011	R2	HEK293-B2 16x gRNA array	C20	3.26	2.64	2.39	2.76333	0.447921
pAYS011	R2	HEK293-B2 nt ctrl	C1	2.66	5.76	4.1	4.17333	1.5513
pAYS011	R2	HEK293-B2 nt ctrl	C4	7.79	14.56	10.52	10.9567	3.40606
pAYS011	R2	HEK293-B2 nt ctrl	C8	1.73	4.27	3.84	3.28	1.35945
pAYS011	R2	HEK293-B2 nt ctrl	C9	1.47	4.48	3.51	3.15333	1.53637
pAYS011	R2	HEK293-B2 nt ctrl	C10	1.09	3.64	2.24	2.32333	1.27704
pAYS011	R2	HEK293-B2 nt ctrl	C12	0.67	3.09	1.92	1.89333	1.21022
pAYS011	R2	HEK293-B2 nt ctrl	C17	2.68	14.38	3.57	6.87667	6.5133
pAYS011	R2	HEK293-B2 nt ctrl	C20	2.44	3.62	3.4	3.15333	0.627482
pAYS011	R14	HEK293-B2 16x gRNA array	C5	2.52	1.86	3.15	2.51	0.645058
pAYS011	R14	HEK293-B2 16x gRNA array	C6	3.78	4.53	3.75	4.02	0.441928
pAYS011	R14	HEK293-B2 16x gRNA array	C8	58.58	56.46	62.19	59.0767	2.89711
pAYS011	R14	HEK293-B2 16x gRNA array	C10	62.64	63.91	65.98	64.1767	1.68589
pAYS011	R14	HEK293-B2 16x gRNA array	C12	10.27	10.97	10.45	10.5633	0.363501
pAYS011	R14	HEK293-B2 16x gRNA array	C16	1.7	0	1.29	0.996667	0.887149
pAYS011	R14	HEK293-B2 nt ctrl	C5	2.64	1.46	2.14	2.08	0.592284
pAYS011	R14	HEK293-B2 nt ctrl	C6	2.03	5.61	1.85	3.16333	2.12079
pAYS011	R14	HEK293-B2 nt ctrl	C8	1.18	1.03	1.92	1.37667	0.47648
pAYS011	R14	HEK293-B2 nt ctrl	C10	1.93	1.83	2.78	2.18	0.522015
pAYS011	R14	HEK293-B2 nt ctrl	C12	1.12	3.22	3.13	2.49	1.18731
pAYS011	R14	HEK293-B2 nt ctrl	C16	2.1	4.88	1.84	2.94	1.68511
pAYS011	P1	HEK293-B2 16x gRNA array	C9	21.56	23.08	26.9	23.8467	2.75131
pAYS011	P1	HEK293-B2 16x gRNA array	C10	21.17	23.73	25.7	23.5333	2.27139
pAYS011	P1	HEK293-B2 16x gRNA array	C12	7.96	7.21	8.7	7.95667	0.745006
pAYS011	P1	HEK293-B2 16x gRNA array	C19	8.44	8.13	7.7	8.09	0.371618
pAYS011	P1	HEK293-B2 nt ctrl	C9	9.47	8.03	1.8	6.43333	4.07667
pAYS011	P1	HEK293-B2 nt ctrl	C10	6.57	6.18	3.26	5.33667	1.80899
pAYS011	P1	HEK293-B2 nt ctrl	C12	5.35	6.84	5.18	5.79	0.913291
pAYS011	P1	HEK293-B2 nt ctrl	C19	20.42	21.61	23	21.6767	1.29129
pAYS011	P2	HEK293-B2 16x gRNA array	C1	9.47	8.03	1.8	6.43333	4.07667
pAYS011	P2	HEK293-B2 16x gRNA array	C2	6.57	6.18	3.26	5.33667	1.80899
pAYS011	P2	HEK293-B2 16x gRNA array	C7	5.35	6.84	5.18	5.79	0.913291
pAYS011	P2	HEK293-B2 16x gRNA array	C10	20.42	21.61	23	21.6767	1.29129
pAYS011	P2	HEK293-B2 16x gRNA array	C15	6.48	5.34	1.07	4.29667	2.85192
pAYS011	P2	HEK293-B2 16x gRNA array	C19	6.31	5.23	0.51	4.01667	3.0845
pAYS011	P2	HEK293-B2 nt ctrl	C1	5.62	4.86	7.02	5.83333	1.09569
pAYS011	P2	HEK293-B2 nt ctrl	C2	3.85	3.69	5.23	4.25667	0.846719
pAYS011	P2	HEK293-B2 nt ctrl	C7	7.23	5.11	5.8	6.04667	1.08131
pAYS011	P2	HEK293-B2 nt ctrl	C10	4.06	0.68	6.86	3.86667	3.09453
pAYS011	P2	HEK293-B2 nt ctrl	C15	2.31	0	4.18	2.16333	2.09386
pAYS011	P2	HEK293-B2 nt ctrl	C19	1.89	0	3.9	1.93	1.95031
pAYS011	P3	HEK293-B2 16x gRNA array	C4	1.9	1.79	1.78	1.82333	0.0665833
pAYS011	P3	HEK293-B2 16x gRNA array	C5	0	1.77	0	0.59	1.02191
pAYS011	P3	HEK293-B2 16x gRNA array	C9	25.49	25.49	27.28	26.0867	1.03346
pAYS011	P3	HEK293-B2 16x gRNA array	C10	38.64	38.59	40.43	39.22	1.04819
pAYS011	P3	HEK293-B2 16x gRNA array	C11	31.16	30.48	34.18	31.94	1.96947
pAYS011	P3	HEK293-B2 16x gRNA array	C12	13.87	12.97	13.66	13.5	0.47085
pAYS011	P3	HEK293-B2 16x gRNA array	C13	5.4	5.31	5.04	5.25	0.18735
pAYS011	P3	HEK293-B2 16x gRNA array	C15	0	0	2.95	0.983333	1.70318
pAYS011	P3	HEK293-B2 16x gRNA array	C19	0	2.29	3.01	1.76667	1.57176
pAYS011	P3	HEK293-B2 nt ctrl	C4	1.73	4.31	1.82	2.62	1.46427
pAYS011	P3	HEK293-B2 nt ctrl	C5	4.36	6.26	0.29	3.63667	3.05002
pAYS011	P3	HEK293-B2 nt ctrl	C9	2.23	5.72	1.53	3.16	2.24448
pAYS011	P3	HEK293-B2 nt ctrl	C10	2.96	5.79	1.49	3.41333	2.18555
pAYS011	P3	HEK293-B2 nt ctrl	C11	2.86	5.44	1.79	3.36333	1.87634
pAYS011	P3	HEK293-B2 nt ctrl	C12	3.95	5.71	2.39	4.01667	1.661
pAYS011	P3	HEK293-B2 nt ctrl	C13	0	0	0	0	0
pAYS011	P3	HEK293-B2 nt ctrl	C15	2.33	5.12	0	2.48333	2.56344
pAYS011	P3	HEK293-B2 nt ctrl	C19	3.33	0	0	1.11	1.92258
pAYS011	C1	HEK293-B2 16x gRNA array	C6	2.14	2.12	2.06	2.10667	0.0416333
pAYS011	C1	HEK293-B2 16x gRNA array	C7	3.75	3.71	4	3.82	0.157162
pAYS011	C1	HEK293-B2 16x gRNA array	C8	2.22	2.02	1.65	1.96333	0.289194
pAYS011	C1	HEK293-B2 16x gRNA array	C9	7.1	7.26	7.27	7.21	0.0953939
pAYS011	C1	HEK293-B2 16x gRNA array	C16	5.45	5.36	5.26	5.35667	0.0950438
pAYS011	C1	HEK293-B2 16x gRNA array	C19	5.41	5.42	5.55	5.46	0.0781025
pAYS011	C1	HEK293-B2 nt ctrl	C6	1.96	2.35	2.24	2.18333	0.20108
pAYS011	C1	HEK293-B2 nt ctrl	C7	3.52	4.24	4.09	3.95	0.379868
pAYS011	C1	HEK293-B2 nt ctrl	C8	1.35	1.99	1.98	1.77333	0.366652
pAYS011	C1	HEK293-B2 nt ctrl	C9	4.11	4.5	4.59	4.4	0.255147
pAYS011	C1	HEK293-B2 nt ctrl	C16	5.51	5.58	6.29	5.79333	0.431548
pAYS011	C1	HEK293-B2 nt ctrl	C19	5.88	5.35	6.37	5.86667	0.510131
pAYS011	C2	HEK293-B2 16x gRNA array	C4	4.62	2.39	3.6	3.53667	1.11635
pAYS011	C2	HEK293-B2 16x gRNA array	C7	7.27	6.15	6.65	6.69	0.56107
pAYS011	C2	HEK293-B2 16x gRNA array	C10	33.67	34.46	37.99	35.3733	2.30027
pAYS011	C2	HEK293-B2 16x gRNA array	C14	5.02	1.99	2.6	3.20333	1.60257
pAYS011	C2	HEK293-B2 16x gRNA array	C15	4.9	4.44	0	3.11333	2.70602
pAYS011	C2	HEK293-B2 nt ctrl	C4	3.41	0.96	2.08	2.15	1.2265
pAYS011	C2	HEK293-B2 nt ctrl	C7	5.96	5.23	5.94	5.71	0.415812
pAYS011	C2	HEK293-B2 nt ctrl	C10	6.23	4.01	6.39	5.54333	1.33031
pAYS011	C2	HEK293-B2 nt ctrl	C14	2.15	2.09	5.38	3.20667	1.8824
pAYS011	C2	HEK293-B2 nt ctrl	C15	0	4.79	5.15	3.31333	2.87507
pAYS011	C3	HEK293-B2 16x gRNA array	C6	2.4	2.59	2.68	2.55667	0.142945
pAYS011	C3	HEK293-B2 16x gRNA array	C7	0	0.51	1.02	0.51	0.51
pAYS011	C3	HEK293-B2 16x gRNA array	C8	5.3	5.52	5.08	5.3	0.22
pAYS011	C3	HEK293-B2 16x gRNA array	C10	10.6	10.38	13.82	11.6	1.92572
pAYS011	C3	HEK293-B2 16x gRNA array	C15	8.2	7.65	9.3	8.38333	0.840139
pAYS011	C3	HEK293-B2 16x gRNA array	C16	7.3	6.89	7.15	7.11333	0.207445
pAYS011	C3	HEK293-B2 16x gRNA array	C19	5.4	4.6	6.83	5.61	1.12973
pAYS011	C3	HEK293-B2 nt ctrl	C6	2.8	2.86	2.93	2.86333	0.0650641
pAYS011	C3	HEK293-B2 nt ctrl	C7	0	0.99	0.12	0.37	0.540278
pAYS011	C3	HEK293-B2 nt ctrl	C8	4.7	4.26	4.5	4.48667	0.220303
pAYS011	C3	HEK293-B2 nt ctrl	C10	2.6	2.84	2.87	2.77	0.147986
pAYS011	C3	HEK293-B2 nt ctrl	C15	9.2	8.04	8.84	8.69333	0.593745
pAYS011	C3	HEK293-B2 nt ctrl	C16	7.7	6.2	7.39	7.09667	0.791854
pAYS011	C3	HEK293-B2 nt ctrl	C19	5.8	4.29	4.63	4.90667	0.792107
pAYS011	V1	HEK293-B2 16x gRNA array	C2	2.05	4.49	3.19	3.24333	1.22087
pAYS011	V1	HEK293-B2 16x gRNA array	C5	3.61	5.27	4.2	4.36	0.841487
pAYS011	V1	HEK293-B2 16x gRNA array	C7	17.69	17.57	18.2	17.82	0.334515
pAYS011	V1	HEK293-B2 16x gRNA array	C9	10.75	9.57	11.09	10.47	0.797747
pAYS011	V1	HEK293-B2 16x gRNA array	C11	7.34	8.06	9.32	8.24	1.0022
pAYS011	V1	HEK293-B2 16x gRNA array	C13	1.74	1.68	1.76	1.72667	0.0416333
pAYS011	V1	HEK293-B2 16x gRNA array	C14	2.93	1.78	2.5	2.40333	0.581062
pAYS011	V1	HEK293-B2 16x gRNA array	C15	2.47	1.53	2.13	2.04333	0.475955
pAYS011	V1	HEK293-B2 16x gRNA array	C17	3.15	2.57	2.56	2.76	0.337787
pAYS011	V1	HEK293-B2 16x gRNA array	C19	1.91	1.2	1.9	1.67	0.407063
pAYS011	V1	HEK293-B2 nt ctrl	C2	4.39	3.93	4.78	4.36667	0.42548
pAYS011	V1	HEK293-B2 nt ctrl	C5	6.2	5.91	6.05	6.05333	0.145029
pAYS011	V1	HEK293-B2 nt ctrl	C7	7.68	6.83	7.35	7.28667	0.428525
pAYS011	V1	HEK293-B2 nt ctrl	C9	1.11	2.1	1.89	1.7	0.521632
pAYS011	V1	HEK293-B2 nt ctrl	C11	0.35	3.15	1.52	1.67333	1.40628
pAYS011	V1	HEK293-B2 nt ctrl	C13	0	1.56	2.1	1.22	1.0905
pAYS011	V1	HEK293-B2 nt ctrl	C14	0.26	2.19	2.14	1.53	1.10014
pAYS011	V1	HEK293-B2 nt ctrl	C15	0.73	1.99	1.96	1.56	0.718958
pAYS011	V1	HEK293-B2 nt ctrl	C17	0.09	0	2.09	0.726667	1.18154
pAYS011	V1	HEK293-B2 nt ctrl	C19	0.43	1.8	1.55	1.26	0.729589
pAYS011	V2	HEK293-B2 16x gRNA array	C8	3.19	3.42	3.96	3.52333	0.395264
pAYS011	V2	HEK293-B2 16x gRNA array	C9	9.42	10.51	11.95	10.6267	1.26903
pAYS011	V2	HEK293-B2 16x gRNA array	C11	3.79	4.67	4.52	4.32667	0.470779
pAYS011	V2	HEK293-B2 16x gRNA array	C12	2.44	3.45	3.88	3.25667	0.739211
pAYS011	V2	HEK293-B2 16x gRNA array	C17	1.99	1.42	1.74	1.71667	0.285715
pAYS011	V2	HEK293-B2 16x gRNA array	C19	1.54	2.06	2.64	2.08	0.550273
pAYS011	V2	HEK293-B2 nt ctrl	C8	2.48	2.99	6.01	3.82667	1.90794
pAYS011	V2	HEK293-B2 nt ctrl	C9	3.61	3.75	4.46	3.94	0.455741
pAYS011	V2	HEK293-B2 nt ctrl	C11	2.29	3.24	4.81	3.44667	1.27265
pAYS011	V2	HEK293-B2 nt ctrl	C12	2.73	3.31	2.85	2.96333	0.306159
pAYS011	V2	HEK293-B2 nt ctrl	C17	1.92	3.28	2.82	2.67333	0.691761
pAYS011	V2	HEK293-B2 nt ctrl	C19	2.47	3.16	2.12	2.58333	0.529182
pAYS011	V3	HEK293-B2 16x gRNA array	C1	1.33	0.46	0	0.596667	0.67545
pAYS011	V3	HEK293-B2 16x gRNA array	C7	7.23	6.89	5.76	6.62667	0.769567
pAYS011	V3	HEK293-B2 16x gRNA array	C8	0	3.49	0	1.16333	2.01495
pAYS011	V3	HEK293-B2 16x gRNA array	C10	11.52	10.69	11.34	11.1833	0.436616
pAYS011	V3	HEK293-B2 nt ctrl	C1	0.65	1.24	0	0.63	0.620242
pAYS011	V3	HEK293-B2 nt ctrl	C7	4.13	6.08	4.07	4.76	1.14355
pAYS011	V3	HEK293-B2 nt ctrl	C8	0.26	0	0	0.0866667	0.150111
pAYS011	V3	HEK293-B2 nt ctrl	C10	0.14	1.29	0.1	0.51	0.675796
pAYS011	DN1	HEK293-B2 16x gRNA array	C1	5.57	4.94	4.84	5.11667	0.395769
pAYS011	DN1	HEK293-B2 16x gRNA array	C2	2.6	2.76	2.13	2.49667	0.327465
pAYS011	DN1	HEK293-B2 16x gRNA array	C4	3.39	2.74	2.15	2.76	0.620242
pAYS011	DN1	HEK293-B2 16x gRNA array	C6	2.66	2.91	2.64	2.73667	0.150444
pAYS011	DN1	HEK293-B2 16x gRNA array	C8	11.62	11.67	12.69	11.9933	0.603849
pAYS011	DN1	HEK293-B2 16x gRNA array	C9	19.13	19.22	20.4	19.5833	0.708684
pAYS011	DN1	HEK293-B2 16x gRNA array	C12	3.5	3.41	3.61	3.50667	0.100167
pAYS011	DN1	HEK293-B2 16x gRNA array	C14	6.96	5.95	5.56	6.15667	0.722519
pAYS011	DN1	HEK293-B2 nt ctrl	C1	6.03	4.55	4.06	4.88	1.02562
pAYS011	DN1	HEK293-B2 nt ctrl	C2	2.85	2.84	3.58	3.09	0.424382
pAYS011	DN1	HEK293-B2 nt ctrl	C4	4.13	2.75	1.8	2.89333	1.17159
pAYS011	DN1	HEK293-B2 nt ctrl	C6	3.4	3.23	3.21	3.28	0.104403
pAYS011	DN1	HEK293-B2 nt ctrl	C8	6.64	4.54	3.84	5.00667	1.45717
pAYS011	DN1	HEK293-B2 nt ctrl	C9	3.02	2.64	3.14	2.93333	0.261024
pAYS011	DN1	HEK293-B2 nt ctrl	C12	3.77	3.91	3.69	3.79	0.111355
pAYS011	DN1	HEK293-B2 nt ctrl	C14	6.1	3.93	3.92	4.65	1.25575
pAYS011	DN2	HEK293-B2 16x gRNA array	C10	20.92	21.38	23.81	22.0367	1.55288
pAYS011	DN2	HEK293-B2 16x gRNA array	C14	2.3	2.5	2.79	2.53	0.246374
pAYS011	DN2	HEK293-B2 16x gRNA array	C16	0.97	1.04	1.19	1.06667	0.112398
pAYS011	DN2	HEK293-B2 16x gRNA array	C17	4.93	4.97	4.69	4.86333	0.151438
pAYS011	DN2	HEK293-B2 nt ctrl	C10	1.17	0.81	1.64	1.20667	0.416213
pAYS011	DN2	HEK293-B2 nt ctrl	C14	2.36	2.93	2.3	2.53	0.347707
pAYS011	DN2	HEK293-B2 nt ctrl	C16	1.47	0.84	5.12	2.47667	2.31076
pAYS011	DN2	HEK293-B2 nt ctrl	C17	6.13	5.39	3.91	5.14333	1.13037
pAYS011	DY1	HEK293-B2 16x gRNA array	C5	3.77	4.43	3.12	3.77333	0.655006
pAYS011	DY1	HEK293-B2 16x gRNA array	C7	10.34	10.95	11.3	10.8633	0.485833
pAYS011	DY1	HEK293-B2 16x gRNA array	C10	57.65	58.23	61.65	59.1767	2.16151
pAYS011	DY1	HEK293-B2 16x gRNA array	C16	4.42	5.24	5.14	4.93333	0.447363
pAYS011	DY1	HEK293-B2 16x gRNA array	C20	4.42	5.11	3.65	4.39333	0.730365
pAYS011	DY1	HEK293-B2 nt ctrl	C5	1.86	1.59	0	1.15	1.00504
pAYS011	DY1	HEK293-B2 nt ctrl	C7	3.67	2.43	2.56	2.88667	0.681493
pAYS011	DY1	HEK293-B2 nt ctrl	C10	4.72	5.53	3.95	4.73333	0.790084
pAYS011	DY1	HEK293-B2 nt ctrl	C16	4.62	2.28	2.13	3.01	1.39632
pAYS011	DY1	HEK293-B2 nt ctrl	C20	3.56	2.54	1.47	2.52333	1.0451
pAYS011	DY2	HEK293-B2 16x gRNA array	C1	6.48	6.89	6.33	6.56667	0.289885
pAYS011	DY2	HEK293-B2 16x gRNA array	C6	6.8	6.88	6.01	6.56333	0.480867
pAYS011	DY2	HEK293-B2 16x gRNA array	C8	7.6	6.35	7.12	7.02333	0.630582
pAYS011	DY2	HEK293-B2 16x gRNA array	C12	9.81	10.81	11.13	10.5833	0.688573
pAYS011	DY2	HEK293-B2 nt ctrl	C1	6.54	6.35	5.11	6	0.776595
pAYS011	DY2	HEK293-B2 nt ctrl	C6	4.49	4.24	3.93	4.22	0.280535
pAYS011	DY2	HEK293-B2 nt ctrl	C8	5.85	5.34	4.57	5.25333	0.644386
pAYS011	DY2	HEK293-B2 nt ctrl	C12	4.71	3.95	3.35	4.00333	0.681567
pAYS011	R1	HeLa 16x gRNA array	C3	0.96	1.06	1.94	1.32	0.539259
pAYS011	R1	HeLa 16x gRNA array	C5	2.02	2.11	2.17	2.1	0.0754983
pAYS011	R1	HeLa 16x gRNA array	C6	3.63	3.87	3.04	3.51333	0.427122
pAYS011	R1	HeLa 16x gRNA array	C7	5.31	6.5	5.13	5.64667	0.744468
pAYS011	R1	HeLa 16x gRNA array	C8	8.7	8.88	9.61	9.06333	0.481906
pAYS011	R1	HeLa 16x gRNA array	C10	38.84	41.05	39.09	39.66	1.21025
pAYS011	R1	HeLa 16x gRNA array	C13	2.99	2.79	4.62	3.46667	1.00381
pAYS011	R1	HeLa 16x gRNA array	C20	3.03	3.52	4.04	3.53	0.505074
pAYS011	R1	HeLa nt ctrl	C3	1.5	1.66	0.62	1.26	0.56
pAYS011	R1	HeLa nt ctrl	C5	2.87	2.16	1.67	2.23333	0.603352
pAYS011	R1	HeLa nt ctrl	C6	3.41	0.11	3.9	2.47333	2.06132
pAYS011	R1	HeLa nt ctrl	C7	3.33	2.23	3.5	3.02	0.68942
pAYS011	R1	HeLa nt ctrl	C8	4.2	3.26	3.08	3.51333	0.601443
pAYS011	R1	HeLa nt ctrl	C10	1.7	1.22	1.01	1.31	0.353695
pAYS011	R1	HeLa nt ctrl	C13	3.46	2.57	3.32	3.11667	0.478574
pAYS011	R1	HeLa nt ctrl	C20	2.79	0.76	2.73	2.09333	1.15509
pAYS011	R2	HeLa 16x gRNA array	C1	5.38	4.7	2.32	4.13333	1.60678
pAYS011	R2	HeLa 16x gRNA array	C4	18.83	21.31	16.92	19.02	2.20116
pAYS011	R2	HeLa 16x gRNA array	C8	4.95	4.93	5.49	5.12333	0.3177
pAYS011	R2	HeLa 16x gRNA array	C9	11.56	10.45	8.77	10.26	1.40467
pAYS011	R2	HeLa 16x gRNA array	C10	10.12	9.92	9.08	9.70667	0.551845
pAYS011	R2	HeLa 16x gRNA array	C12	3.88	3.93	4.46	4.09	0.321403
pAYS011	R2	HeLa 16x gRNA array	C17	3.09	2.89	0.65	2.21	1.3547
pAYS011	R2	HeLa 16x gRNA array	C20	6.4	6.5	5.07	5.99	0.798311
pAYS011	R2	HeLa nt ctrl	C1	3.19	1.63	4.5	3.10667	1.43681
pAYS011	R2	HeLa nt ctrl	C4	12.66	13.92	17.81	14.7967	2.68459
pAYS011	R2	HeLa nt ctrl	C8	2.36	5.27	4.11	3.91333	1.46493
pAYS011	R2	HeLa nt ctrl	C9	3.7	3.02	2.01	2.91	0.850353
pAYS011	R2	HeLa nt ctrl	C10	0.9	2.58	1.16	1.54667	0.904286
pAYS011	R2	HeLa nt ctrl	C12	0	0	0	0	0
pAYS011	R2	HeLa nt ctrl	C17	9.13	10.15	3.59	7.62333	3.53
pAYS011	R2	HeLa nt ctrl	C20	9.78	5.71	4.84	6.77667	2.63709
pAYS011	R14	HeLa 16x gRNA array	C5	1.89	2.95	3.333	2.72433	0.7475
pAYS011	R14	HeLa 16x gRNA array	C6	5.76	8.55	9.799	8.03633	2.06791
pAYS011	R14	HeLa 16x gRNA array	C8	35.29	39.68	33.521	36.1637	3.17109
pAYS011	R14	HeLa 16x gRNA array	C10	39.91	43.31	39.413	40.8777	2.12107
pAYS011	R14	HeLa 16x gRNA array	C12	0	4.92	7.648	4.18933	3.876
pAYS011	R14	HeLa 16x gRNA array	C16	0.11	2.9	6.716	3.242	3.31625
pAYS011	R14	HeLa nt ctrl	C5	2.78	5.02	1.82	3.20667	1.64211
pAYS011	R14	HeLa nt ctrl	C6	7.42	8.81	5.59	7.27333	1.615
pAYS011	R14	HeLa nt ctrl	C8	4.25	3	4.58	3.94333	0.833447
pAYS011	R14	HeLa nt ctrl	C10	1.87	4.84	2.1	2.93667	1.65234
pAYS011	R14	HeLa nt ctrl	C12	8.08	0	1.25	3.11	4.34929
pAYS011	R14	HeLa nt ctrl	C16	5.86	3.12	0	2.99333	2.93205
pAYS011	P1	HeLa 16x gRNA array	C9	19.04	17.92	16.92	17.96	1.06057
pAYS011	P1	HeLa 16x gRNA array	C10	20.7	19.37	18.96	19.6767	0.909634
pAYS011	P1	HeLa 16x gRNA array	C12	6.29	5.61	5.95	5.95	0.34
pAYS011	P1	HeLa 16x gRNA array	C19	5.77	4.61	4.79	5.05667	0.624286
pAYS011	P1	HeLa nt ctrl	C9	2.41	2.54	2.7	2.55	0.145258
pAYS011	P1	HeLa nt ctrl	C10	3.28	0	2.08	1.78667	1.65956
pAYS011	P1	HeLa nt ctrl	C12	4.78	4.59	5.02	4.79667	0.215484
pAYS011	P1	HeLa nt ctrl	C19	3.82	3.68	4.48	3.99333	0.427239
pAYS011	P2	HeLa 16x gRNA array	C1	0.53	1.73	1.17	1.14333	0.600444
pAYS011	P2	HeLa 16x gRNA array	C2	0.25	1.18	0	0.476667	0.621798
pAYS011	P2	HeLa 16x gRNA array	C7	4.27	4.49	3.94	4.23333	0.276827
pAYS011	P2	HeLa 16x gRNA array	C10	10.2	11.67	11.55	11.14	0.816272
pAYS011	P2	HeLa 16x gRNA array	C15	0.95	1.11	0	0.686667	0.600028
pAYS011	P2	HeLa 16x gRNA array	C19	1.12	1.22	0	0.78	0.677348
pAYS011	P2	HeLa nt ctrl	C1	0	2.78	1.51	1.43	1.39173
pAYS011	P2	HeLa nt ctrl	C2	1.34	0	0	0.446667	0.773649
pAYS011	P2	HeLa nt ctrl	C7	3.36	4.16	4.2	3.90667	0.473849
pAYS011	P2	HeLa nt ctrl	C10	2.53	2.23	0	1.58667	1.38226
pAYS011	P2	HeLa nt ctrl	C15	0.37	1.96	0	0.776667	1.04136
pAYS011	P2	HeLa nt ctrl	C19	0	0	0	0	0
pAYS011	P3	HeLa 16x gRNA array	C4	0	0	5.49	1.83	3.16965
pAYS011	P3	HeLa 16x gRNA array	C5	5.58	5.16	4.61	5.11667	0.48645
pAYS011	P3	HeLa 16x gRNA array	C9	15.19	20.6	19.75	18.5133	2.9093
pAYS011	P3	HeLa 16x gRNA array	C10	23.33	27.7	27.44	26.1567	2.45141
pAYS011	P3	HeLa 16x gRNA array	C11	20.59	24.67	24.24	23.1667	2.24179
pAYS011	P3	HeLa 16x gRNA array	C12	13.57	16.68	16.56	15.6033	1.76194
pAYS011	P3	HeLa 16x gRNA array	C13	6.26	7.58	7.06	6.96667	0.664931
pAYS011	P3	HeLa 16x gRNA array	C15	2.18	0	2.67	1.61667	1.42135
pAYS011	P3	HeLa 16x gRNA array	C19	2.91	1.97	2.42	2.43333	0.470142
pAYS011	P3	HeLa nt ctrl	C4	1.68	0	0	0.56	0.969948
pAYS011	P3	HeLa nt ctrl	C5	3.24	4.83	3.5	3.85667	0.852897
pAYS011	P3	HeLa nt ctrl	C9	2.67	3.63	2.78	3.02667	0.525389
pAYS011	P3	HeLa nt ctrl	C10	3.09	3.66	3.13	3.29333	0.318172
pAYS011	P3	HeLa nt ctrl	C11	2.94	4.05	3.07	3.35333	0.606822
pAYS011	P3	HeLa nt ctrl	C12	3.43	3.76	2.96	3.38333	0.402036
pAYS011	P3	HeLa nt ctrl	C13	2.5	2.52	1.92	2.31333	0.340783
pAYS011	P3	HeLa nt ctrl	C15	0	0	0	0	0
pAYS011	P3	HeLa nt ctrl	C19	0	3	1.99	1.66333	1.52644
pAYS011	C1	HeLa 16x gRNA array	C6	3.36	4.85	3.38	3.86333	0.854537
pAYS011	C1	HeLa 16x gRNA array	C7	3.47	2.96	3.54	3.32333	0.316596
pAYS011	C1	HeLa 16x gRNA array	C8	3.38	2.81	4.93	3.70667	1.0971
pAYS011	C1	HeLa 16x gRNA array	C9	5.75	5.59	5.64	5.66	0.0818535
pAYS011	C1	HeLa 16x gRNA array	C16	3.75	3.61	3.19	3.51667	0.291433
pAYS011	C1	HeLa 16x gRNA array	C19	4.01	3.68	3.48	3.72333	0.267644
pAYS011	C1	HeLa nt ctrl	C6	2.9	4.13	4.27	3.76667	0.753813
pAYS011	C1	HeLa nt ctrl	C7	3.27	3.15	3.93	3.45	0.42
pAYS011	C1	HeLa nt ctrl	C8	3.59	2.79	0	2.12667	1.88468
pAYS011	C1	HeLa nt ctrl	C9	3.49	3.72	3.68	3.63	0.122882
pAYS011	C1	HeLa nt ctrl	C16	3.6	3.86	3.37	3.61	0.245153
pAYS011	C1	HeLa nt ctrl	C19	3.36	3.9	3.8	3.68667	0.287286
pAYS011	C2	HeLa 16x gRNA array	C4	0	0	0.62	0.206667	0.357957
pAYS011	C2	HeLa 16x gRNA array	C7	5.26	4.53	6.52	5.43667	1.00669
pAYS011	C2	HeLa 16x gRNA array	C10	26.23	30.44	30.46	29.0433	2.43644
pAYS011	C2	HeLa 16x gRNA array	C14	3.78	4.82	4.05	4.21667	0.53966
pAYS011	C2	HeLa 16x gRNA array	C15	3.82	2.95	2.93	3.23333	0.508167
pAYS011	C2	HeLa nt ctrl	C4	0	0.77	2.41	1.06	1.23089
pAYS011	C2	HeLa nt ctrl	C7	3.42	3.2	5.42	4.01333	1.22317
pAYS011	C2	HeLa nt ctrl	C10	3.73	3.9	3.52	3.71667	0.190351
pAYS011	C2	HeLa nt ctrl	C14	3.45	3.32	4.1	3.62333	0.417892
pAYS011	C2	HeLa nt ctrl	C15	2.62	4.18	3.41	3.40333	0.780021
pAYS011	C3	HeLa 16x gRNA array	C6	3.32	4.96	3.58	3.95333	0.881438
pAYS011	C3	HeLa 16x gRNA array	C7	2.96	4.02	0	2.32667	2.08349
pAYS011	C3	HeLa 16x gRNA array	C8	4.95	4.55	4.3	4.6	0.327872
pAYS011	C3	HeLa 16x gRNA array	C10	9.64	12.74	11.1	11.16	1.55087
pAYS011	C3	HeLa 16x gRNA array	C15	2.91	2.69	2.58	2.72667	0.168028
pAYS011	C3	HeLa 16x gRNA array	C16	4.74	3.99	4.64	4.45667	0.407226
pAYS011	C3	HeLa 16x gRNA array	C19	3.17	3.62	4.22	3.67	0.526783
pAYS011	C3	HeLa nt ctrl	C6	4.08	3.21	4.19	3.82667	0.536874
pAYS011	C3	HeLa nt ctrl	C7	3.56	2.8	0	2.12	1.87489
pAYS011	C3	HeLa nt ctrl	C8	4.74	4.06	3.93	4.24333	0.43501
pAYS011	C3	HeLa nt ctrl	C10	3.91	2.92	2.95	3.26	0.563116
pAYS011	C3	HeLa nt ctrl	C15	3.35	2.7	0	2.01667	1.77647
pAYS011	C3	HeLa nt ctrl	C16	5.14	3.99	4.76	4.63	0.585918
pAYS011	C3	HeLa nt ctrl	C19	2.9	2.98	5.05	3.64333	1.21887
pAYS011	V1	HeLa 16x gRNA array	C2	1.99	2.86	2.26	2.37	0.445309
pAYS011	V1	HeLa 16x gRNA array	C5	3.27	3.85	3.9	3.67333	0.35019
pAYS011	V1	HeLa 16x gRNA array	C7	16.99	17.34	18.32	17.55	0.68942
pAYS011	V1	HeLa 16x gRNA array	C9	8.75	9.17	8.97	8.96333	0.210079
pAYS011	V1	HeLa 16x gRNA array	C11	8.06	9.1	9.04	8.73333	0.583895
pAYS011	V1	HeLa 16x gRNA array	C13	0.73	0.33	1.79	0.95	0.754453
pAYS011	V1	HeLa 16x gRNA array	C14	0.58	0.64	0	0.406667	0.353459
pAYS011	V1	HeLa 16x gRNA array	C15	0.35	0.46	3.37	1.39333	1.71273
pAYS011	V1	HeLa 16x gRNA array	C17	1.77	1.19	2.45	1.80333	0.630661
pAYS011	V1	HeLa 16x gRNA array	C19	1.49	0.22	3.26	1.65667	1.52684
pAYS011	V1	HeLa nt ctrl	C2	2.94	1.73	3.19	2.62	0.780833
pAYS011	V1	HeLa nt ctrl	C5	5.31	4.34	5.2	4.95	0.531131
pAYS011	V1	HeLa nt ctrl	C7	8.07	7.97	8.07	8.03667	0.057735
pAYS011	V1	HeLa nt ctrl	C9	0	0	0.96	0.32	0.554256
pAYS011	V1	HeLa nt ctrl	C11	0	0	0.59	0.196667	0.340637
pAYS011	V1	HeLa nt ctrl	C13	1.11	0.81	0.12	0.68	0.507642
pAYS011	V1	HeLa nt ctrl	C14	0	1.32	1.34	0.886667	0.767941
pAYS011	V1	HeLa nt ctrl	C15	0.76	0.62	0	0.46	0.404475
pAYS011	V1	HeLa nt ctrl	C17	0.88	1.03	0	0.636667	0.556447
pAYS011	V1	HeLa nt ctrl	C19	1.76	1.71	0.12	1.19667	0.932756
pAYS011	V2	HeLa 16x gRNA array	C8	4.06	4.23	4.02	4.10333	0.111505
pAYS011	V2	HeLa 16x gRNA array	C9	12.29	12.23	12.65	12.39	0.227156
pAYS011	V2	HeLa 16x gRNA array	C11	5.36	4.46	5.6	5.14	0.600999
pAYS011	V2	HeLa 16x gRNA array	C12	3.84	3.78	4.47	4.03	0.38223
pAYS011	V2	HeLa 16x gRNA array	C17	3.19	2.34	0	1.84333	1.65198
pAYS011	V2	HeLa 16x gRNA array	C19	2.31	2.17	1.75	2.07667	0.291433
pAYS011	V2	HeLa nt ctrl	C8	3.11	2.76	3.01	2.96	0.180278
pAYS011	V2	HeLa nt ctrl	C9	5.25	3.43	2.94	3.87333	1.21714
pAYS011	V2	HeLa nt ctrl	C11	2.99	3	2.57	2.85333	0.245425
pAYS011	V2	HeLa nt ctrl	C12	5.31	2.89	2.82	3.67333	1.41783
pAYS011	V2	HeLa nt ctrl	C17	4.64	0	2.46	2.36667	2.32141
pAYS011	V2	HeLa nt ctrl	C19	5.02	2.91	2.4	3.44333	1.38904
pAYS011	V3	HeLa 16x gRNA array	C1	0.08	0	1.68	0.586667	0.947699
pAYS011	V3	HeLa 16x gRNA array	C7	4.53	4.8	5.93	5.08667	0.74272
pAYS011	V3	HeLa 16x gRNA array	C8	0.09	0.2	0	0.0966667	0.100167
pAYS011	V3	HeLa 16x gRNA array	C10	5.08	5.71	5.92	5.57	0.43715
pAYS011	V3	HeLa nt ctrl	C1	1.34	0	0	0.446667	0.773649
pAYS011	V3	HeLa nt ctrl	C7	5.13	5.2	5.53	5.28667	0.21362
pAYS011	V3	HeLa nt ctrl	C8	0.38	0	0.1	0.16	0.196977
pAYS011	V3	HeLa nt ctrl	C10	0	0	0.07	0.0233333	0.0404145
pAYS011	DN1	HeLa 16x gRNA array	C1	2.99	2.09	4.13	3.07	1.02235
pAYS011	DN1	HeLa 16x gRNA array	C2	3.16	2.63	1.84	2.54333	0.664254
pAYS011	DN1	HeLa 16x gRNA array	C4	2.59	4.06	0.51	2.38667	1.78371
pAYS011	DN1	HeLa 16x gRNA array	C6	3.66	3.62	2.84	3.37333	0.462313
pAYS011	DN1	HeLa 16x gRNA array	C8	7.34	8.27	8.61	8.07333	0.657445
pAYS011	DN1	HeLa 16x gRNA array	C9	11.61	7.09	17.31	12.0033	5.12134
pAYS011	DN1	HeLa 16x gRNA array	C12	4.09	3.56	2.98	3.54333	0.555188
pAYS011	DN1	HeLa 16x gRNA array	C14	3.37	3.44	2.27	3.02667	0.656227
pAYS011	DN1	HeLa nt ctrl	C1	6.51	3.59	2.83	4.31	1.94278
pAYS011	DN1	HeLa nt ctrl	C2	3.08	2.74	7.66	4.49333	2.74768
pAYS011	DN1	HeLa nt ctrl	C4	2.6	5.67	7.34	5.20333	2.40421
pAYS011	DN1	HeLa nt ctrl	C6	4.37	4.95	8.55	5.95667	2.26454
pAYS011	DN1	HeLa nt ctrl	C8	2.67	6.34	3.58	4.19667	1.91113
pAYS011	DN1	HeLa nt ctrl	C9	4.8	1.97	2.2	2.99	1.57172
pAYS011	DN1	HeLa nt ctrl	C12	4	6.14	4.68	4.94	1.09343
pAYS011	DN1	HeLa nt ctrl	C14	2.88	4.01	4.24	3.71	0.727942
pAYS011	DN2	HeLa 16x gRNA array	C10	15.34	19.07	19.69	18.0333	2.35301
pAYS011	DN2	HeLa 16x gRNA array	C14	2.03	2.14	2.44	2.20333	0.212211
pAYS011	DN2	HeLa 16x gRNA array	C16	1.88	2.86	1.02	1.92	0.920652
pAYS011	DN2	HeLa 16x gRNA array	C17	2.66	0.5	5.01	2.72333	2.25567
pAYS011	DN2	HeLa nt ctrl	C10	1	0	1.16	0.72	0.628649
pAYS011	DN2	HeLa nt ctrl	C14	2.19	2.19	2.58	2.32	0.225167
pAYS011	DN2	HeLa nt ctrl	C16	1.26	2.83	3.85	2.64667	1.3047
pAYS011	DN2	HeLa nt ctrl	C17	10.05	8.53	2.44	7.00667	4.02721
pAYS011	DY1	HeLa 16x gRNA array	C5	0	1.08	1.9	0.993333	0.95296
pAYS011	DY1	HeLa 16x gRNA array	C7	6.22	6.78	6.12	6.37333	0.355715
pAYS011	DY1	HeLa 16x gRNA array	C10	48.85	50.23	51.46	50.18	1.30572
pAYS011	DY1	HeLa 16x gRNA array	C16	0	0	0	0	0
pAYS011	DY1	HeLa 16x gRNA array	C20	4.6	5.16	5.65	5.13667	0.525389
pAYS011	DY1	HeLa nt ctrl	C5	1.06	1.59	1.68	1.44333	0.335012
pAYS011	DY1	HeLa nt ctrl	C7	4	0	4.27	2.75667	2.39116
pAYS011	DY1	HeLa nt ctrl	C10	2.3	1.66	1.46	1.80667	0.438786
pAYS011	DY1	HeLa nt ctrl	C16	0	0	0	0	0
pAYS011	DY1	HeLa nt ctrl	C20	4.97	4.63	4.86	4.82	0.173494
pAYS011	DY2	HeLa 16x gRNA array	C1	14.31	14.47	13.67	14.15	0.42332
pAYS011	DY2	HeLa 16x gRNA array	C6	33.62	35.69	36.24	35.1833	1.38153
pAYS011	DY2	HeLa 16x gRNA array	C8	10.13	11.86	11.38	11.1233	0.893103
pAYS011	DY2	HeLa 16x gRNA array	C12	8.7	7.76	7.76	8.07333	0.542709
pAYS011	DY2	HeLa nt ctrl	C1	14.21	14.68	13.26	14.05	0.723395
pAYS011	DY2	HeLa nt ctrl	C6	33.66	35.29	34.53	34.4933	0.815618
pAYS011	DY2	HeLa nt ctrl	C8	11.89	11.4	10.19	11.16	0.875043
pAYS011	DY2	HeLa nt ctrl	C12	6.08	6.33	5.99	6.13333	0.176163
pAYS010	R1	HeLa 16x gRNA array	C3	1.27	1.4	0.82	1.16333	0.304357
pAYS010	R1	HeLa 16x gRNA array	C5	1.6	1.46	1.2	1.42	0.202978
pAYS010	R1	HeLa 16x gRNA array	C6	3.68	3.26	3.12	3.35333	0.291433
pAYS010	R1	HeLa 16x gRNA array	C7	18.95	24.08	18.27	20.4333	3.17636
pAYS010	R1	HeLa 16x gRNA array	C8	29.13	30.44	30.25	29.94	0.707884
pAYS010	R1	HeLa 16x gRNA array	C10	35.38	33.67	34.12	34.39	0.886397
pAYS010	R1	HeLa 16x gRNA array	C13	1.74	1.83	2.2	1.92333	0.24379
pAYS010	R1	HeLa 16x gRNA array	C20	1.9	1.98	2.36	2.08	0.245764
pAYS010	R1	HeLa nt ctrl	C3	1.24	1.15	1.25	1.21333	0.0550757
pAYS010	R1	HeLa nt ctrl	C5	1.97	1.39	1.61	1.65667	0.292803
pAYS010	R1	HeLa nt ctrl	C6	2.66	2.87	1.96	2.49667	0.47648
pAYS010	R1	HeLa nt ctrl	C7	1.49	1.77	2.46	1.90667	0.499233
pAYS010	R1	HeLa nt ctrl	C8	2.94	3.44	2.36	2.91333	0.540494
pAYS010	R1	HeLa nt ctrl	C10	0.58	0.5	0.61	0.563333	0.0568624
pAYS010	R1	HeLa nt ctrl	C13	2.24	2.26	1.91	2.13667	0.196554
pAYS010	R1	HeLa nt ctrl	C20	2.96	2.92	2.01	2.63	0.537308
pAYS010	R2	HeLa 16x gRNA array	C1	2.94	2.93	3.06	2.97667	0.0723418
pAYS010	R2	HeLa 16x gRNA array	C4	9.77	8.05	8.08	8.63333	0.984496
pAYS010	R2	HeLa 16x gRNA array	C8	4.83	4.14	3.64	4.20333	0.597523
pAYS010	R2	HeLa 16x gRNA array	C9	21.57	19.56	20.36	20.4967	1.01195
pAYS010	R2	HeLa 16x gRNA array	C10	21.99	19.8	20.57	20.7867	1.11096
pAYS010	R2	HeLa 16x gRNA array	C12	3.23	2.3	2.22	2.58333	0.561456
pAYS010	R2	HeLa 16x gRNA array	C17	3.37	2.43	2.19	2.66333	0.623645
pAYS010	R2	HeLa 16x gRNA array	C20	3.4	3.46	2.87	3.24333	0.324705
pAYS010	R2	HeLa nt ctrl	C1	4.55	4.87	3.72	4.38	0.593549
pAYS010	R2	HeLa nt ctrl	C4	10.32	9.73	9.31	9.78667	0.507379
pAYS010	R2	HeLa nt ctrl	C8	2.04	2.22	1.52	1.92667	0.363501
pAYS010	R2	HeLa nt ctrl	C9	1.86	1.79	1.29	1.64667	0.310859
pAYS010	R2	HeLa nt ctrl	C10	1.63	2.21	0.77	1.53667	0.724523
pAYS010	R2	HeLa nt ctrl	C12	1.43	1.33	0.76	1.17333	0.361432
pAYS010	R2	HeLa nt ctrl	C17	5.65	4.34	3.11	4.36667	1.27021
pAYS010	R2	HeLa nt ctrl	C20	2.58	2.71	2.54	2.61	0.0888819
pAYS010	R14	HeLa 16x gRNA array	C5	1.94	1.94	2.16	2.01333	0.127017
pAYS010	R14	HeLa 16x gRNA array	C6	5.48	5.4	4.95	5.27667	0.285715
pAYS010	R14	HeLa 16x gRNA array	C8	43.74	41.72	43.02	42.8267	1.02378
pAYS010	R14	HeLa 16x gRNA array	C10	38.78	35.31	38.17	37.42	1.85259
pAYS010	R14	HeLa 16x gRNA array	C12	2.75	1.56	1.86	2.05667	0.618897
pAYS010	R14	HeLa 16x gRNA array	C16	0.89	0	0.28	0.39	0.455082
pAYS010	R14	HeLa nt ctrl	C5	2.3	2.17	2.06	2.17667	0.120139
pAYS010	R14	HeLa nt ctrl	C6	5.02	4.23	4.74	4.66333	0.400541
pAYS010	R14	HeLa nt ctrl	C8	1.03	1.52	1.2	1.25	0.248797
pAYS010	R14	HeLa nt ctrl	C10	1.63	1.72	1.71	1.68667	0.0493288
pAYS010	R14	HeLa nt ctrl	C12	0.13	0.51	0	0.213333	0.265016
pAYS010	R14	HeLa nt ctrl	C16	0.09	0.38	0	0.156667	0.198578
pAYS010	P1	HeLa 16x gRNA array	C9	25.34	22.93	24.38	24.2167	1.21327
pAYS010	P1	HeLa 16x gRNA array	C10	27.04	23.14	25.07	25.0833	1.95003
pAYS010	P1	HeLa 16x gRNA array	C12	3.68	3.09	3.39	3.38667	0.295014
pAYS010	P1	HeLa 16x gRNA array	C19	2.75	3.1	2.38	2.74333	0.360046
pAYS010	P1	HeLa nt ctrl	C9	2.66	2.26	2.55	2.49	0.20664
pAYS010	P1	HeLa nt ctrl	C10	0	2.83	0	0.943333	1.6339
pAYS010	P1	HeLa nt ctrl	C12	3.16	2.37	3.43	2.98667	0.550848
pAYS010	P1	HeLa nt ctrl	C19	2.69	1.94	2.46	2.36333	0.384231
pAYS010	P2	HeLa 16x gRNA array	C1	0.82	0.59	0.79	0.733333	0.125033
pAYS010	P2	HeLa 16x gRNA array	C2	0.85	0.8	1.42	1.02333	0.344432
pAYS010	P2	HeLa 16x gRNA array	C7	3.02	3.22	3.55	3.26333	0.267644
pAYS010	P2	HeLa 16x gRNA array	C10	8.2	8.36	10.28	8.94667	1.15747
pAYS010	P2	HeLa 16x gRNA array	C15	0.76	1.07	0.64	0.823333	0.221886
pAYS010	P2	HeLa 16x gRNA array	C19	0.96	1.43	0.85	1.08	0.308058
pAYS010	P2	HeLa nt ctrl	C1	1.64	0	1.29	0.976667	0.863732
pAYS010	P2	HeLa nt ctrl	C2	1.37	1.13	1.9	1.46667	0.393997
pAYS010	P2	HeLa nt ctrl	C7	3.38	3.61	3.5	3.49667	0.115036
pAYS010	P2	HeLa nt ctrl	C10	2.5	4.6	2.5	3.2	1.21244
pAYS010	P2	HeLa nt ctrl	C15	0.78	0.72	1.49	0.996667	0.428291
pAYS010	P2	HeLa nt ctrl	C19	1.82	1.3	1.56	1.56	0.26
pAYS010	P3	HeLa 16x gRNA array	C4	2.77	2.77	2.12	2.55333	0.375278
pAYS010	P3	HeLa 16x gRNA array	C5	4.57	3.04	2.38	3.33	1.12343
pAYS010	P3	HeLa 16x gRNA array	C9	18.95	16.26	18.46	17.89	1.43272
pAYS010	P3	HeLa 16x gRNA array	C10	27.85	26.32	28.99	27.72	1.33974
pAYS010	P3	HeLa 16x gRNA array	C11	28.49	26.53	29.41	28.1433	1.47096
pAYS010	P3	HeLa 16x gRNA array	C12	26.07	23.81	26.13	25.3367	1.32247
pAYS010	P3	HeLa 16x gRNA array	C13	16.02	14.52	15.59	15.3767	0.77242
pAYS010	P3	HeLa 16x gRNA array	C15	2.37	1.63	0.94	1.64667	0.715146
pAYS010	P3	HeLa 16x gRNA array	C19	3.95	0.3	1.52	1.92333	1.85813
pAYS010	P3	HeLa nt ctrl	C4	1.96	2.03	2.75	2.24667	0.437302
pAYS010	P3	HeLa nt ctrl	C5	3.13	3.9	5.13	4.05333	1.00878
pAYS010	P3	HeLa nt ctrl	C9	1.77	2.41	3.57	2.58333	0.912433
pAYS010	P3	HeLa nt ctrl	C10	1.8	1.71	2.84	2.11667	0.628039
pAYS010	P3	HeLa nt ctrl	C11	2.09	2.13	1.29	1.83667	0.473849
pAYS010	P3	HeLa nt ctrl	C12	1.56	2.36	2.39	2.10333	0.470779
pAYS010	P3	HeLa nt ctrl	C13	2.94	1.96	4.08	2.99333	1.06101
pAYS010	P3	HeLa nt ctrl	C15	2.7	2.35	2.79	2.61333	0.232451
pAYS010	P3	HeLa nt ctrl	C19	0	2.28	2.85	1.71	1.50808
pAYS010	C1	HeLa 16x gRNA array	C6	4.7	3.08	3.42	3.73333	0.854244
pAYS010	C1	HeLa 16x gRNA array	C7	5.17	5.32	4.74	5.07667	0.301054
pAYS010	C1	HeLa 16x gRNA array	C8	6.71	7.51	6.26	6.82667	0.633114
pAYS010	C1	HeLa 16x gRNA array	C9	7.99	9.62	7.01	8.20667	1.31842
pAYS010	C1	HeLa 16x gRNA array	C16	2.24	2.7	2	2.31333	0.355715
pAYS010	C1	HeLa 16x gRNA array	C19	1.91	2.37	1.89	2.05667	0.271539
pAYS010	C1	HeLa nt ctrl	C6	1.38	1.21	1.78	1.45667	0.292632
pAYS010	C1	HeLa nt ctrl	C7	2.11	4.62	2.25	2.99333	1.41047
pAYS010	C1	HeLa nt ctrl	C8	2.21	4.08	4.4	3.56333	1.18289
pAYS010	C1	HeLa nt ctrl	C9	2.68	1.63	1.7	2.00333	0.587055
pAYS010	C1	HeLa nt ctrl	C16	2.04	2.98	1.84	2.28667	0.608714
pAYS010	C1	HeLa nt ctrl	C19	1.93	2	1.79	1.90667	0.106927
pAYS010	C2	HeLa 16x gRNA array	C4	0	0	0.49	0.163333	0.282902
pAYS010	C2	HeLa 16x gRNA array	C7	1.95	1.84	1.38	1.72333	0.302379
pAYS010	C2	HeLa 16x gRNA array	C10	25.14	23.12	23.48	23.9133	1.07747
pAYS010	C2	HeLa 16x gRNA array	C14	4.69	2.84	3.9	3.81	0.928278
pAYS010	C2	HeLa 16x gRNA array	C15	3.94	2.79	3.25	3.32667	0.578821
pAYS010	C2	HeLa nt ctrl	C4	0.59	0.37	0.38	0.446667	0.124231
pAYS010	C2	HeLa nt ctrl	C7	1.54	0	2.36	1.3	1.19817
pAYS010	C2	HeLa nt ctrl	C10	1.25	1.52	1.84	1.53667	0.295353
pAYS010	C2	HeLa nt ctrl	C14	2.1	2.86	2.28	2.41333	0.397157
pAYS010	C2	HeLa nt ctrl	C15	1.46	3.03	2.48	2.32333	0.796639
pAYS010	C3	HeLa 16x gRNA array	C6	2.85	1.8	1.72	2.12333	0.630582
pAYS010	C3	HeLa 16x gRNA array	C7	2.27	2.23	2.09	2.19667	0.0945163
pAYS010	C3	HeLa 16x gRNA array	C8	4.91	4.82	4.46	4.73	0.238118
pAYS010	C3	HeLa 16x gRNA array	C10	9.36	8.71	8.5	8.85667	0.448367
pAYS010	C3	HeLa 16x gRNA array	C15	1.43	1.4	2.6	1.81	0.684324
pAYS010	C3	HeLa 16x gRNA array	C16	2.13	2.39	2.24	2.25333	0.130512
pAYS010	C3	HeLa 16x gRNA array	C19	1.67	0	1.79	1.15333	1.00062
pAYS010	C3	HeLa nt ctrl	C6	2.05	1.71	2	1.92	0.183576
pAYS010	C3	HeLa nt ctrl	C7	0.97	0	1.25	0.74	0.655973
pAYS010	C3	HeLa nt ctrl	C8	2.35	1.97	1.82	2.04667	0.273191
pAYS010	C3	HeLa nt ctrl	C10	1.58	1.31	1.64	1.51	0.175784
pAYS010	C3	HeLa nt ctrl	C15	1.88	4.28	1.36	2.50667	1.5576
pAYS010	C3	HeLa nt ctrl	C16	2.23	2.27	2.89	2.46333	0.370045
pAYS010	C3	HeLa nt ctrl	C19	1.79	5.01	3.52	3.44	1.61149
pAYS010	V1	HeLa 16x gRNA array	C2	3.07	2.7	2.83	2.86667	0.187705
pAYS010	V1	HeLa 16x gRNA array	C5	2.72	2.2	2.83	2.58333	0.336502
pAYS010	V1	HeLa 16x gRNA array	C7	31.21	30.54	29.53	30.4267	0.845715
pAYS010	V1	HeLa 16x gRNA array	C9	4.69	4.1	4.43	4.40667	0.295691
pAYS010	V1	HeLa 16x gRNA array	C11	6.2	3.45	3.65	4.43333	1.53324
pAYS010	V1	HeLa 16x gRNA array	C13	0.71	0.11	0	0.273333	0.382143
pAYS010	V1	HeLa 16x gRNA array	C14	0	0	1.2	0.4	0.69282
pAYS010	V1	HeLa 16x gRNA array	C15	1.78	1.87	1.89	1.84667	0.0585947
pAYS010	V1	HeLa 16x gRNA array	C17	1.69	3.05	2.65	2.46333	0.698952
pAYS010	V1	HeLa 16x gRNA array	C19	0	1.4	3.03	1.47667	1.51645
pAYS010	V1	HeLa nt ctrl	C2	3.01	4.45	3.52	3.66	0.730137
pAYS010	V1	HeLa nt ctrl	C5	4.36	3.87	3.96	4.06333	0.260832
pAYS010	V1	HeLa nt ctrl	C7	7.48	7.01	7.31	7.26667	0.237978
pAYS010	V1	HeLa nt ctrl	C9	0	0.38	0	0.126667	0.219393
pAYS010	V1	HeLa nt ctrl	C11	1.1	1.01	1.53	1.21333	0.277909
pAYS010	V1	HeLa nt ctrl	C13	0.31	0.71	0.48	0.5	0.200749
pAYS010	V1	HeLa nt ctrl	C14	0.37	0.3	0.87	0.513333	0.310859
pAYS010	V1	HeLa nt ctrl	C15	0.88	1.65	1.5	1.34333	0.408207
pAYS010	V1	HeLa nt ctrl	C17	2.22	1.37	1.09	1.56	0.588473
pAYS010	V1	HeLa nt ctrl	C19	1.25	1.03	0.5	0.926667	0.38553
pAYS010	V2	HeLa 16x gRNA array	C8	3.3	2.57	1.97	2.61333	0.666058
pAYS010	V2	HeLa 16x gRNA array	C9	28.22	27.38	27.94	27.8467	0.427707
pAYS010	V2	HeLa 16x gRNA array	C11	2.42	2.59	2.38	2.46333	0.111505
pAYS010	V2	HeLa 16x gRNA array	C12	4.1	3.62	3.91	3.87667	0.24173
pAYS010	V2	HeLa 16x gRNA array	C17	1.52	0.89	0.71	1.04	0.425323
pAYS010	V2	HeLa 16x gRNA array	C19	0.31	1.55	0	0.62	0.820183
pAYS010	V2	HeLa nt ctrl	C8	1.49	0.88	1.41	1.26	0.331512
pAYS010	V2	HeLa nt ctrl	C9	1.27	0.76	1.87	1.3	0.555608
pAYS010	V2	HeLa nt ctrl	C11	1.05	2.98	1.28	1.77	1.05418
pAYS010	V2	HeLa nt ctrl	C12	0.9	0.52	1.56	0.993333	0.526245
pAYS010	V2	HeLa nt ctrl	C17	2.2	1.16	0.09	1.15	1.05504
pAYS010	V2	HeLa nt ctrl	C19	1.55	0.43	0.42	0.8	0.649538
pAYS010	V3	HeLa 16x gRNA array	C1	0.8	0.48	0.47	0.583333	0.187705
pAYS010	V3	HeLa 16x gRNA array	C7	5.85	7.32	4.78	5.98333	1.27524
pAYS010	V3	HeLa 16x gRNA array	C8	4.65	6.57	4.62	5.28	1.11727
pAYS010	V3	HeLa 16x gRNA array	C10	4.13	4.03	3.79	3.98333	0.174738
pAYS010	V3	HeLa nt ctrl	C1	0.08	0.48	0.08	0.213333	0.23094
pAYS010	V3	HeLa nt ctrl	C7	3.9	4.15	3.95	4	0.132288
pAYS010	V3	HeLa nt ctrl	C8	0	0.45	0	0.15	0.259808
pAYS010	V3	HeLa nt ctrl	C10	0.58	1.03	0.66	0.756667	0.240069
pAYS010	DN1	HeLa 16x gRNA array	C1	1.98	2.18	2.72	2.29333	0.382797
pAYS010	DN1	HeLa 16x gRNA array	C2	1.98	2.82	1.86	2.22	0.523068
pAYS010	DN1	HeLa 16x gRNA array	C4	1.75	1.73	0.35	1.27667	0.802579
pAYS010	DN1	HeLa 16x gRNA array	C6	2.77	3.35	2.69	2.93667	0.360185
pAYS010	DN1	HeLa 16x gRNA array	C8	9.46	9.6	9.17	9.41	0.219317
pAYS010	DN1	HeLa 16x gRNA array	C9	14.94	21.36	17.83	18.0433	3.21531
pAYS010	DN1	HeLa 16x gRNA array	C12	8.25	5.02	1.63	4.96667	3.31032
pAYS010	DN1	HeLa 16x gRNA array	C14	15.04	8.8	9.98	11.2733	3.31496
pAYS010	DN1	HeLa nt ctrl	C1	3.16	2.59	2.8	2.85	0.288271
pAYS010	DN1	HeLa nt ctrl	C2	2.6	2.86	2.95	2.80333	0.181751
pAYS010	DN1	HeLa nt ctrl	C4	1.75	1.86	1.98	1.86333	0.115036
pAYS010	DN1	HeLa nt ctrl	C6	3.46	3.71	3.65	3.60667	0.130512
pAYS010	DN1	HeLa nt ctrl	C8	1.17	1.94	1.97	1.69333	0.453468
pAYS010	DN1	HeLa nt ctrl	C9	4.36	3.85	3.93	4.04667	0.274287
pAYS010	DN1	HeLa nt ctrl	C12	2.47	6.75	2.41	3.87667	2.48856
pAYS010	DN1	HeLa nt ctrl	C14	6.38	4.36	4.33	5.02333	1.175
pAYS010	DN2	HeLa 16x gRNA array	C10	15.62	13.05	13.15	13.94	1.45578
pAYS010	DN2	HeLa 16x gRNA array	C14	2.83	2.61	2.66	2.7	0.115326
pAYS010	DN2	HeLa 16x gRNA array	C16	3.24	1.12	1.63	1.99667	1.10654
pAYS010	DN2	HeLa 16x gRNA array	C17	3.19	3.63	2.71	3.17667	0.460145
pAYS010	DN2	HeLa nt ctrl	C10	2.09	0.84	0.88	1.27	0.710422
pAYS010	DN2	HeLa nt ctrl	C14	2.76	2.84	2.73	2.77667	0.0568624
pAYS010	DN2	HeLa nt ctrl	C16	2.58	1.83	2.14	2.18333	0.376873
pAYS010	DN2	HeLa nt ctrl	C17	3.93	3.59	3.97	3.83	0.208806
pAYS010	DY1	HeLa 16x gRNA array	C5	2.19	2.7	0.79	1.89333	0.988956
pAYS010	DY1	HeLa 16x gRNA array	C7	0	2.62	1.51	1.37667	1.31508
pAYS010	DY1	HeLa 16x gRNA array	C10	46.46	45.89	47.72	46.69	0.936429
pAYS010	DY1	HeLa 16x gRNA array	C16	1.96	2.7	1.41	2.02333	0.647328
pAYS010	DY1	HeLa 16x gRNA array	C20	1.74	1.69	1.87	1.76667	0.0929157
pAYS010	DY1	HeLa nt ctrl	C5	1.27	0.55	0	0.606667	0.636894
pAYS010	DY1	HeLa nt ctrl	C7	1.45	0.8	0.46	0.903333	0.503024
pAYS010	DY1	HeLa nt ctrl	C10	1.63	1.47	1.7	1.6	0.117898
pAYS010	DY1	HeLa nt ctrl	C16	1.08	1.26	1.69	1.34333	0.313422
pAYS010	DY1	HeLa nt ctrl	C20	1.36	1.34	1.19	1.29667	0.0929157
pAYS010	DY2	HeLa 16x gRNA array	C1	2.24	2.73	2.179	2.383	0.302055
pAYS010	DY2	HeLa 16x gRNA array	C6	32.58	34.34	34.531	33.817	1.07552
pAYS010	DY2	HeLa 16x gRNA array	C8	2.02	1.65	2.433	2.03433	0.391697
pAYS010	DY2	HeLa 16x gRNA array	C12	6.16	6.29	6.075	6.175	0.108282
pAYS010	DY2	HeLa nt ctrl	C1	2	2.33	2.19	2.17333	0.16563
pAYS010	DY2	HeLa nt ctrl	C6	32.22	32.91	32.61	32.58	0.345977
pAYS010	DY2	HeLa nt ctrl	C8	1.91	1.99	2.22	2.04	0.160935
pAYS010	DY2	HeLa nt ctrl	C12	1.43	1.4	1.56	1.46333	0.085049

## Sheet: SupFig.1
BE system	gRNA ID	condition	target C	r1	r2	r3	mean	std
pAYS010	R1	20nt	C10	10.34	11.94	13.28	11.8533	1.47191
pAYS010	R1	nt ctrl	C10	0.69	2.2	1.65	1.51333	0.764221
pAYS010	R1	20nt	C13	3.11	2.15	2.29	2.51667	0.518588
pAYS010	R1	nt ctrl	C13	2.87	3.68	3.29	3.28	0.405093
pAYS010	R1	20nt	C20	0.62	0	2.86	1.16	1.50453
pAYS010	R1	nt ctrl	C20	2.72	4.43	2.48	3.21	1.06334
pAYS010	R1	20nt	C3	1.41	1.12	1.47	1.33333	0.187172
pAYS010	R1	nt ctrl	C3	1.47	2.21	2.19	1.95667	0.421584
pAYS010	R1	20nt	C5	5.88	5.29	4.62	5.26333	0.630423
pAYS010	R1	nt ctrl	C5	0	4.45	2.73	2.39333	2.24402
pAYS010	R1	20nt	C6	3.43	2.43	3.64	3.16667	0.646555
pAYS010	R1	nt ctrl	C6	4.86	4.37	5.16	4.79667	0.39879
pAYS010	R1	20nt	C7	11.79	11.07	11.89	11.5833	0.447363
pAYS010	R1	nt ctrl	C7	0	4.67	0	1.55667	2.69623
pAYS010	R1	20nt	C8	12.64	12.29	13.38	12.77	0.556507
pAYS010	R1	nt ctrl	C8	2.05	2.45	2.33	2.27667	0.205264
pAYS011	R1	20nt	C10	8.05	7.41	10.83	8.76333	1.81817
pAYS011	R1	nt ctrl	C10	0.74	0.9	1	0.88	0.131149
pAYS011	R1	20nt	C13	2.58	4.33	3.83	3.58	0.901388
pAYS011	R1	nt ctrl	C13	2.49	3.14	2.54	2.72333	0.361709
pAYS011	R1	20nt	C20	0	9.33	3	4.11	4.76301
pAYS011	R1	nt ctrl	C20	2.61	4.91	3.23	3.58333	1.19001
pAYS011	R1	20nt	C3	1.71	0	1.8	1.17	1.01425
pAYS011	R1	nt ctrl	C3	0.8	2.09	1.26	1.38333	0.653784
pAYS011	R1	20nt	C5	1.97	0	2	1.32333	1.14614
pAYS011	R1	nt ctrl	C5	2.13	0	3.87	2	1.93827
pAYS011	R1	20nt	C6	3.1	13.43	3.97	6.83333	5.72942
pAYS011	R1	nt ctrl	C6	5.56	4.48	3.69	4.57667	0.93874
pAYS011	R1	20nt	C7	6.7	13.01	0	6.57	6.50597
pAYS011	R1	nt ctrl	C7	5.15	3.16	4	4.10333	0.999016
pAYS011	R1	20nt	C8	4.48	13.01	6.17	7.88667	4.51668
pAYS011	R1	nt ctrl	C8	2.1	1.88	2.83	2.27	0.497293
pAYS012	C2	20nt	A16	2.79	0	0	0.93	1.61081
pAYS012	C2	nt ctrl	A16	0	0.42	0	0.14	0.242487
pAYS012	C2	20nt	A17	2.91	1.85	2.9	2.55333	0.609125
pAYS012	C2	nt ctrl	A17	0	2.09	0	0.696667	1.20666
pAYS012	C2	20nt	A19	2.55	2.89	3.54	2.99333	0.503024
pAYS012	C2	nt ctrl	A19	1.97	3.97	3.1	3.01333	1.00281
pAYS012	C2	20nt	A5	1.2	3.46	2.34	2.33333	1.13001
pAYS012	C2	nt ctrl	A5	2.66	2.18	2.58	2.47333	0.257164
pAYS012	C2	20nt	A6	1.83	2.75	2.02	2.2	0.485695
pAYS012	C2	nt ctrl	A6	2.29	1.22	2.33	1.94667	0.62963
pAYS012	C2	20nt	A8	3.46	4.63	4.42	4.17	0.623779
pAYS012	C2	nt ctrl	A8	0.52	1.08	0	0.533333	0.540123
pAYS013	C2	20nt	A16	4.69	0	3.2	2.63	2.39639
pAYS013	C2	nt ctrl	A16	0	2.62	3.88	2.16667	1.97933
pAYS013	C2	20nt	A17	3.61	2.75	2.44	2.93333	0.606163
pAYS013	C2	nt ctrl	A17	3.73	2.06	2.26	2.68333	0.911939
pAYS013	C2	20nt	A19	3.09	3.2	2.43	2.90667	0.416453
pAYS013	C2	nt ctrl	A19	2.25	2.84	2.67	2.58667	0.303699
pAYS013	C2	20nt	A5	2.82	2.4	2.59	2.60333	0.210317
pAYS013	C2	nt ctrl	A5	2.43	2.77	2.52	2.57333	0.176163
pAYS013	C2	20nt	A6	0	1.72	2.29	1.33667	1.19215
pAYS013	C2	nt ctrl	A6	2.14	2.29	1.99	2.14	0.15
pAYS013	C2	20nt	A8	1.6	0.99	2.25	1.61333	0.630106
pAYS013	C2	nt ctrl	A8	0	1.45	0	0.483333	0.837158
pAYS014	R1	20nt	C10	2.74	3.15	4.89	3.59333	1.1415
pAYS014	R1	nt ctrl	C10	1.11	1.46	1.31	1.29333	0.175594
pAYS014	R1	20nt	C13	2.6	5.74	4.11	4.15	1.57038
pAYS014	R1	nt ctrl	C13	3.44	2.07	2.39	2.63333	0.716682
pAYS014	R1	20nt	C20	2.74	2.33	2.5	2.52333	0.205994
pAYS014	R1	nt ctrl	C20	2.9	0	0	0.966667	1.67432
pAYS014	R1	20nt	C3	1.03	1.13	3.07	1.74333	1.15001
pAYS014	R1	nt ctrl	C3	1.8	1.34	1.05	1.39667	0.378197
pAYS014	R1	20nt	C5	0	4.03	4.95	2.99333	2.6328
pAYS014	R1	nt ctrl	C5	5.34	2.18	4.85	4.12333	1.70072
pAYS014	R1	20nt	C6	3.48	7.58	3.87	4.97667	2.26297
pAYS014	R1	nt ctrl	C6	4.66	3.06	2.92	3.54667	0.966713
pAYS014	R1	20nt	C7	3.35	7.26	5.48	5.36333	1.95761
pAYS014	R1	nt ctrl	C7	7.4	3.67	0	3.69	3.70004
pAYS014	R1	20nt	C8	1.96	2.42	4.75	3.04333	1.49581
pAYS014	R1	nt ctrl	C8	2.28	1.92	2	2.06667	0.189033
pAYS015	R1	20nt	C10	3.18	5.18	4.18	4.18	1
pAYS015	R1	nt ctrl	C10	1.49	0.86	3.19	1.84667	1.20525
pAYS015	R1	20nt	C13	2.7	4.46	3.66	3.60667	0.881211
pAYS015	R1	nt ctrl	C13	3.29	3.7	7.37	4.78667	2.2466
pAYS015	R1	20nt	C20	3.02	0	2.79	1.93667	1.68114
pAYS015	R1	nt ctrl	C20	3.96	8.12	0	4.02667	4.06041
pAYS015	R1	20nt	C3	1.29	1.79	1.82	1.63333	0.297714
pAYS015	R1	nt ctrl	C3	1.5	1.82	0.89	1.40333	0.472476
pAYS015	R1	20nt	C5	4.6	2.6	0	2.4	2.30651
pAYS015	R1	nt ctrl	C5	2.23	3.13	7.82	4.39333	3.00151
pAYS015	R1	20nt	C6	3.12	1.89	4.47	3.16	1.29047
pAYS015	R1	nt ctrl	C6	2.7	5.12	9.46	5.76	3.42514
pAYS015	R1	20nt	C7	4.2	0	6.45	3.55	3.27376
pAYS015	R1	nt ctrl	C7	3.11	4.55	10.04	5.9	3.65692
pAYS015	R1	20nt	C8	2.54	3.87	6.54	4.31667	2.03706
pAYS015	R1	nt ctrl	C8	3.2	3.59	2.15	2.98	0.744782

## Sheet: SupFig.2C-E
BE system	gRNA ID	gRNA condition	Protocol condition	target C	r1	r2	r3	mean	std
BEACON2	R1	single	Wang et al. (2020)	C3	2.1	1.89	1.99	1.99333	0.10504
BEACON2	R1	single	Wang et al. (2020)	C5	2.37	2.27	2.52	2.38667	0.125831
BEACON2	R1	single	Wang et al. (2020)	C6	6.88	5.83	7.11	6.60667	0.682373
BEACON2	R1	single	Wang et al. (2020)	C7	14.06	14.38	14.75	14.3967	0.345302
BEACON2	R1	single	Wang et al. (2020)	C8	24.74	25.05	24.2	24.6633	0.430155
BEACON2	R1	single	Wang et al. (2020)	C10	36.27	37.92	36.46	36.8833	0.902792
BEACON2	R1	single	Wang et al. (2020)	C13	5.52	5.14	4.72	5.12667	0.400167
BEACON2	R1	single	Wang et al. (2020)	C20	3.13	2.44	4.12	3.23	0.844452
BEACON2	R1	triple_array	Wang et al. (2020)	C3	2.15	2.03	1.54	1.90667	0.323161
BEACON2	R1	triple_array	Wang et al. (2020)	C5	2.04	1.91	2.05	2	0.0781025
BEACON2	R1	triple_array	Wang et al. (2020)	C6	6.67	6.4	7	6.69	0.3005
BEACON2	R1	triple_array	Wang et al. (2020)	C7	9.54	9.01	9.08	9.21	0.287924
BEACON2	R1	triple_array	Wang et al. (2020)	C8	17.54	17.2	16.38	17.04	0.596322
BEACON2	R1	triple_array	Wang et al. (2020)	C10	30.87	29.56	28.18	29.5367	1.34515
BEACON2	R1	triple_array	Wang et al. (2020)	C13	4.55	4.26	4.39	4.4	0.145258
BEACON2	R1	triple_array	Wang et al. (2020)	C20	3.21	2.82	3.23	3.08667	0.231157
BEACON2	R1	nt ctrl	Wang et al. (2020)	C3	1.98	1.93	2.4	2.10333	0.258134
BEACON2	R1	nt ctrl	Wang et al. (2020)	C5	2.41	2.12	2.19	2.24	0.151327
BEACON2	R1	nt ctrl	Wang et al. (2020)	C6	6.19	5.09	6.37	5.88333	0.692917
BEACON2	R1	nt ctrl	Wang et al. (2020)	C7	3.81	3.67	4.2	3.89333	0.274651
BEACON2	R1	nt ctrl	Wang et al. (2020)	C8	4.15	3.85	4.52	4.17333	0.335609
BEACON2	R1	nt ctrl	Wang et al. (2020)	C10	1.89	1.86	1.8	1.85	0.0458258
BEACON2	R1	nt ctrl	Wang et al. (2020)	C13	4.32	3.93	4.37	4.20667	0.240901
BEACON2	R1	nt ctrl	Wang et al. (2020)	C20	3.5	3.31	2.86	3.22333	0.328684
BEACON2	R1	single	Protocol 1	C3	1.22	1.01	0	0.743333	0.652253
BEACON2	R1	single	Protocol 1	C5	1.75	1.52	1.75	1.67333	0.132791
BEACON2	R1	single	Protocol 1	C6	5.58	5.95	3.66	5.06333	1.22932
BEACON2	R1	single	Protocol 1	C7	18.2	16.68	15.74	16.8733	1.24134
BEACON2	R1	single	Protocol 1	C8	32.71	28.73	28.61	30.0167	2.33327
BEACON2	R1	single	Protocol 1	C10	52.74	46.82	48.04	49.2	3.12583
BEACON2	R1	single	Protocol 1	C13	3.63	3.65	4.1	3.79333	0.265769
BEACON2	R1	single	Protocol 1	C20	3.85	4.08	4.31	4.08	0.23
BEACON2	R1	triple_array	Protocol 1	C3	3.54	1.25	1.2	1.99667	1.3368
BEACON2	R1	triple_array	Protocol 1	C5	1.15	1.65	1.53	1.44333	0.261024
BEACON2	R1	triple_array	Protocol 1	C6	5.91	3.91	1.82	3.88	2.04517
BEACON2	R1	triple_array	Protocol 1	C7	11.84	11.15	10.43	11.14	0.705053
BEACON2	R1	triple_array	Protocol 1	C8	22.68	21.81	20.58	21.69	1.05513
BEACON2	R1	triple_array	Protocol 1	C10	47.63	43.3	44.91	45.28	2.18858
BEACON2	R1	triple_array	Protocol 1	C13	4.17	3.59	5.23	4.33	0.831625
BEACON2	R1	triple_array	Protocol 1	C20	3.88	4.49	3.87	4.08	0.355106
BEACON2	R1	nt ctrl	Protocol 1	C3	2.32	1.93	2.84	2.36333	0.456545
BEACON2	R1	nt ctrl	Protocol 1	C5	2.29	2.4	2.51	2.4	0.11
BEACON2	R1	nt ctrl	Protocol 1	C6	5.05	5.75	5.33	5.37667	0.352326
BEACON2	R1	nt ctrl	Protocol 1	C7	2.97	3.94	3.59	3.5	0.491223
BEACON2	R1	nt ctrl	Protocol 1	C8	4.08	3.86	4.34	4.09333	0.240278
BEACON2	R1	nt ctrl	Protocol 1	C10	2.24	2.02	2.27	2.17667	0.136504
BEACON2	R1	nt ctrl	Protocol 1	C13	4.9	4.21	4.93	4.68	0.407308
BEACON2	R1	nt ctrl	Protocol 1	C20	2.69	2.84	2.77	2.76667	0.0750555
BEACON2	R1	single	Protocol 2	C3	4.13	2.97	1.52	2.87333	1.30768
BEACON2	R1	single	Protocol 2	C5	5.23	2.27	1.86	3.12	1.83878
BEACON2	R1	single	Protocol 2	C6	9.98	5.97	5.51	7.15333	2.45875
BEACON2	R1	single	Protocol 2	C7	30.73	24.34	23.97	26.3467	3.80058
BEACON2	R1	single	Protocol 2	C8	42.98	42.21	41.29	42.16	0.846109
BEACON2	R1	single	Protocol 2	C10	74.26	64.8	69.4	69.4867	4.7306
BEACON2	R1	single	Protocol 2	C13	8.18	6.91	4.26	6.45	2.00007
BEACON2	R1	single	Protocol 2	C20	3.7	2.79	4.92	3.80333	1.06875
BEACON2	R1	triple_array	Protocol 2	C3	1.49	2.02	1.97	1.82667	0.292632
BEACON2	R1	triple_array	Protocol 2	C5	1.5	1.14	0	0.88	0.783071
BEACON2	R1	triple_array	Protocol 2	C6	4.07	6.81	7.32	6.06667	1.74787
BEACON2	R1	triple_array	Protocol 2	C7	19.72	19.53	18.29	19.18	0.776595
BEACON2	R1	triple_array	Protocol 2	C8	34.09	36.62	36.62	35.7767	1.4607
BEACON2	R1	triple_array	Protocol 2	C10	68.49	69.89	69.38	69.2533	0.708543
BEACON2	R1	triple_array	Protocol 2	C13	2.62	4.24	4.52	3.79333	1.02574
BEACON2	R1	triple_array	Protocol 2	C20	5.3	5	6.08	5.46	0.557494
BEACON2	R1	nt ctrl	Protocol 2	C3	3.55	2.24	2.46	2.75	0.701498
BEACON2	R1	nt ctrl	Protocol 2	C5	1.94	1.81	2.21	1.98667	0.204042
BEACON2	R1	nt ctrl	Protocol 2	C6	4.1	3.98	4.24	4.10667	0.130128
BEACON2	R1	nt ctrl	Protocol 2	C7	3.94	6.05	3.85	4.61333	1.245
BEACON2	R1	nt ctrl	Protocol 2	C8	4.55	4.33	4.27	4.38333	0.147422
BEACON2	R1	nt ctrl	Protocol 2	C10	1.56	1.12	2.35	1.67667	0.623244
BEACON2	R1	nt ctrl	Protocol 2	C13	4.52	4.95	4.74	4.73667	0.215019
BEACON2	R1	nt ctrl	Protocol 2	C20	2.21	5.1	2.71	3.34	1.54457
BEACON2	R1	single	Protocol 3	C3	2.28	2.66	3.44	2.79333	0.591383
BEACON2	R1	single	Protocol 3	C5	1.94	2.35	2.54	2.27667	0.306649
BEACON2	R1	single	Protocol 3	C6	5.41	7.44	5.9	6.25	1.05929
BEACON2	R1	single	Protocol 3	C7	18.11	16.86	19.32	18.0967	1.23005
BEACON2	R1	single	Protocol 3	C8	31.41	29.04	34.82	31.7567	2.90555
BEACON2	R1	single	Protocol 3	C10	48.92	46.55	52.98	49.4833	3.2518
BEACON2	R1	single	Protocol 3	C13	4.91	4.39	6.94	5.41333	1.34745
BEACON2	R1	single	Protocol 3	C20	2.99	2.89	3.78	3.22	0.487545
BEACON2	R1	triple_array	Protocol 3	C3	2.39	1.73	3.33	2.48333	0.804073
BEACON2	R1	triple_array	Protocol 3	C5	2.37	2.12	2.23	2.24	0.1253
BEACON2	R1	triple_array	Protocol 3	C6	6.13	5.17	6.1	5.8	0.545802
BEACON2	R1	triple_array	Protocol 3	C7	15.22	15.04	15.49	15.25	0.226495
BEACON2	R1	triple_array	Protocol 3	C8	27.23	27.73	27.33	27.43	0.264575
BEACON2	R1	triple_array	Protocol 3	C10	49.04	47.6	45.44	47.36	1.81196
BEACON2	R1	triple_array	Protocol 3	C13	4.83	4.52	4.22	4.52333	0.305014
BEACON2	R1	triple_array	Protocol 3	C20	3.87	3.03	2.98	3.29333	0.500033
BEACON2	R1	nt ctrl	Protocol 3	C3	2.26	4.62	2.35	3.07667	1.33732
BEACON2	R1	nt ctrl	Protocol 3	C5	2.43	2.94	2.01	2.46	0.465725
BEACON2	R1	nt ctrl	Protocol 3	C6	4.93	4.87	4.22	4.67333	0.393743
BEACON2	R1	nt ctrl	Protocol 3	C7	3.95	0	3.97	2.64	2.28633
BEACON2	R1	nt ctrl	Protocol 3	C8	4.3	4.06	3.78	4.04667	0.260256
BEACON2	R1	nt ctrl	Protocol 3	C10	2.39	3.36	1.84	2.53	0.76961
BEACON2	R1	nt ctrl	Protocol 3	C13	4.94	6.22	4.2	5.12	1.02196
BEACON2	R1	nt ctrl	Protocol 3	C20	3.37	1.92	3.47	2.92	0.867468
BEACON2	R1	single	Protocol 5	C3	1.74	1.67	1.84	1.75	0.08544
BEACON2	R1	single	Protocol 5	C5	1.61	2.06	2.65	2.10667	0.521568
BEACON2	R1	single	Protocol 5	C6	5.03	3.63	5.54	4.73333	0.988956
BEACON2	R1	single	Protocol 5	C7	21.25	13.67	21.16	18.6933	4.35057
BEACON2	R1	single	Protocol 5	C8	36.46	28.16	33.2	32.6067	4.18169
BEACON2	R1	single	Protocol 5	C10	56.41	43.64	53.36	51.1367	6.66901
BEACON2	R1	single	Protocol 5	C13	4.56	5.74	4.36	4.88667	0.745743
BEACON2	R1	single	Protocol 5	C20	5.27	3.4	5.64	4.77	1.20079
BEACON2	R1	triple_array	Protocol 5	C3	1.82	1.52	1.67	1.67	0.15
BEACON2	R1	triple_array	Protocol 5	C5	1.93	1.29	1.52	1.58	0.324191
BEACON2	R1	triple_array	Protocol 5	C6	3.55	5.62	5.44	4.87	1.14669
BEACON2	R1	triple_array	Protocol 5	C7	16.71	18.81	17.08	17.5333	1.121
BEACON2	R1	triple_array	Protocol 5	C8	24.14	34.97	29.28	29.4633	5.41733
BEACON2	R1	triple_array	Protocol 5	C10	41.26	61.15	54.02	52.1433	10.0769
BEACON2	R1	triple_array	Protocol 5	C13	3.47	3.83	3.6	3.63333	0.1823
BEACON2	R1	triple_array	Protocol 5	C20	2.29	4.51	3.89	3.56333	1.14548
BEACON2	R1	nt ctrl	Protocol 5	C3	2.2	6.34	1.19	3.24333	2.72893
BEACON2	R1	nt ctrl	Protocol 5	C5	2.21	4.7	1.89	2.93333	1.53832
BEACON2	R1	nt ctrl	Protocol 5	C6	4.34	4.43	5.55	4.77333	0.674117
BEACON2	R1	nt ctrl	Protocol 5	C7	3.96	4.16	2.61	3.57667	0.843109
BEACON2	R1	nt ctrl	Protocol 5	C8	4.09	2.89	2.82	3.26667	0.713886
BEACON2	R1	nt ctrl	Protocol 5	C10	2.41	4.07	0.57	2.35	1.75077
BEACON2	R1	nt ctrl	Protocol 5	C13	4.83	3.67	2.55	3.68333	1.14006
BEACON2	R1	nt ctrl	Protocol 5	C20	3.8	1.55	0.38	1.91	1.73819
BEACON2	R2	triple_array	Wang et al. (2020)	C1	2.16	2.93	3.48	2.85667	0.663049
BEACON2	R2	triple_array	Wang et al. (2020)	C4	6.67	6.13	11.96	8.25333	3.2214
BEACON2	R2	triple_array	Wang et al. (2020)	C8	6.63	4.94	9.72	7.09667	2.42393
BEACON2	R2	triple_array	Wang et al. (2020)	C9	16.19	13.65	15.81	15.2167	1.37001
BEACON2	R2	triple_array	Wang et al. (2020)	C10	12.6	12.1	12.47	12.39	0.259422
BEACON2	R2	triple_array	Wang et al. (2020)	C12	7.06	5.93	8.66	7.21667	1.37173
BEACON2	R2	triple_array	Wang et al. (2020)	C17	0.76	3.07	6.04	3.29	2.64687
BEACON2	R2	triple_array	Wang et al. (2020)	C20	1.15	2.34	7	3.49667	3.09177
BEACON2	R2	nt ctrl	Wang et al. (2020)	C1	3.94	4.07	4.96	4.32333	0.555188
BEACON2	R2	nt ctrl	Wang et al. (2020)	C4	8.28	7.59	8.38	8.08333	0.430155
BEACON2	R2	nt ctrl	Wang et al. (2020)	C8	5.97	4.29	2.05	4.10333	1.96666
BEACON2	R2	nt ctrl	Wang et al. (2020)	C9	5.92	4.87	1.62	4.13667	2.24184
BEACON2	R2	nt ctrl	Wang et al. (2020)	C10	4.49	3.75	1.73	3.32333	1.42861
BEACON2	R2	nt ctrl	Wang et al. (2020)	C12	4.47	3.95	1.72	3.38	1.46092
BEACON2	R2	nt ctrl	Wang et al. (2020)	C17	4.16	4.77	4.52	4.48333	0.306649
BEACON2	R2	nt ctrl	Wang et al. (2020)	C20	5.14	4.11	3.23	4.16	0.955981
BEACON2	R2	triple_array	Protocol 1	C1	1.21	5.33	2.81	3.11667	2.07705
BEACON2	R2	triple_array	Protocol 1	C4	7.99	3.23	4.39	5.20333	2.48204
BEACON2	R2	triple_array	Protocol 1	C8	12.05	8.79	9.49	10.11	1.71616
BEACON2	R2	triple_array	Protocol 1	C9	25.66	28.05	23.46	25.7233	2.29566
BEACON2	R2	triple_array	Protocol 1	C10	24.43	22.76	21.08	22.7567	1.675
BEACON2	R2	triple_array	Protocol 1	C12	11.88	3.73	9.59	8.4	4.2033
BEACON2	R2	triple_array	Protocol 1	C17	6.92	6.9	3.66	5.82667	1.87642
BEACON2	R2	triple_array	Protocol 1	C20	4.69	4.67	2.63	3.99667	1.18361
BEACON2	R2	nt ctrl	Protocol 1	C1	6.48	4.8	5.25	5.51	0.869655
BEACON2	R2	nt ctrl	Protocol 1	C4	8.83	7.54	8.2	8.19	0.645058
BEACON2	R2	nt ctrl	Protocol 1	C8	6.17	7.14	4.17	5.82667	1.51447
BEACON2	R2	nt ctrl	Protocol 1	C9	5.23	5.66	4.13	5.00667	0.789071
BEACON2	R2	nt ctrl	Protocol 1	C10	4.97	5.93	2.54	4.48	1.74731
BEACON2	R2	nt ctrl	Protocol 1	C12	4.97	5.48	2.73	4.39333	1.46289
BEACON2	R2	nt ctrl	Protocol 1	C17	6.2	4.69	4.33	5.07333	0.992186
BEACON2	R2	nt ctrl	Protocol 1	C20	5.14	6.24	3.07	4.81667	1.60954
BEACON2	R2	triple_array	Protocol 2	C1	0	3.09	4.23	2.44	2.18863
BEACON2	R2	triple_array	Protocol 2	C4	18.99	8.22	9.42	12.21	5.90223
BEACON2	R2	triple_array	Protocol 2	C8	17.78	14.76	10.67	14.4033	3.56839
BEACON2	R2	triple_array	Protocol 2	C9	25.8	38.13	24.5	29.4767	7.52214
BEACON2	R2	triple_array	Protocol 2	C10	19.19	35.58	23.85	26.2067	8.44532
BEACON2	R2	triple_array	Protocol 2	C12	13.95	15.2	8.33	12.4933	3.65932
BEACON2	R2	triple_array	Protocol 2	C17	0	3.37	1.37	1.58	1.69479
BEACON2	R2	triple_array	Protocol 2	C20	10.51	5.72	8.47	8.23333	2.40375
BEACON2	R2	nt ctrl	Protocol 2	C1	5.55	7.71	3.51	5.59	2.10029
BEACON2	R2	nt ctrl	Protocol 2	C4	9.41	7.58	7.79	8.26	1.00145
BEACON2	R2	nt ctrl	Protocol 2	C8	6.74	3.9	4.95	5.19667	1.43598
BEACON2	R2	nt ctrl	Protocol 2	C9	6.35	0	4.66	3.67	3.28872
BEACON2	R2	nt ctrl	Protocol 2	C10	6.18	3.82	4.39	4.79667	1.23144
BEACON2	R2	nt ctrl	Protocol 2	C12	5.03	5.79	3.78	4.86667	1.01491
BEACON2	R2	nt ctrl	Protocol 2	C17	2.57	10.84	5.24	6.21667	4.22062
BEACON2	R2	nt ctrl	Protocol 2	C20	6.04	3.47	5.01	4.84	1.29341
BEACON2	R2	triple_array	Protocol 3	C1	2.68	3.14	3.04	2.95333	0.241937
BEACON2	R2	triple_array	Protocol 3	C4	6.71	6.98	8.14	7.27667	0.759759
BEACON2	R2	triple_array	Protocol 3	C8	9.71	8.18	11.28	9.72333	1.55004
BEACON2	R2	triple_array	Protocol 3	C9	25.14	21.62	21.22	22.66	2.15704
BEACON2	R2	triple_array	Protocol 3	C10	22.4	20.25	19.46	20.7033	1.52152
BEACON2	R2	triple_array	Protocol 3	C12	11.02	9.3	9.49	9.93667	0.942992
BEACON2	R2	triple_array	Protocol 3	C17	3.85	3.33	3.41	3.53	0.28
BEACON2	R2	triple_array	Protocol 3	C20	4.71	3.24	6.58	4.84333	1.67399
BEACON2	R2	nt ctrl	Protocol 3	C1	7.26	4.49	3.7	5.15	1.86952
BEACON2	R2	nt ctrl	Protocol 3	C4	6.15	6.94	6.01	6.36667	0.501431
BEACON2	R2	nt ctrl	Protocol 3	C8	2.84	2.43	2.36	2.54333	0.259294
BEACON2	R2	nt ctrl	Protocol 3	C9	3.26	1.81	2.23	2.43333	0.746079
BEACON2	R2	nt ctrl	Protocol 3	C10	1.81	2.1	1.39	1.76667	0.356978
BEACON2	R2	nt ctrl	Protocol 3	C12	1.85	1.75	2.14	1.91333	0.202567
BEACON2	R2	nt ctrl	Protocol 3	C17	4.63	3.93	3.72	4.09333	0.47648
BEACON2	R2	nt ctrl	Protocol 3	C20	2.11	2.89	2.69	2.56333	0.405134
BEACON2	R2	triple_array	Protocol 5	C1	12.01	1.93	3.49	5.81	5.42572
BEACON2	R2	triple_array	Protocol 5	C4	2.99	5.72	12.36	7.02333	4.81905
BEACON2	R2	triple_array	Protocol 5	C8	9.45	10.8	9.3	9.85	0.826136
BEACON2	R2	triple_array	Protocol 5	C9	20.21	33.33	20.5	24.68	7.49252
BEACON2	R2	triple_array	Protocol 5	C10	12.65	32.95	18.01	21.2033	10.52
BEACON2	R2	triple_array	Protocol 5	C12	8.68	14.66	7.14	10.16	3.97246
BEACON2	R2	triple_array	Protocol 5	C17	0	1.81	2.34	1.38333	1.22696
BEACON2	R2	triple_array	Protocol 5	C20	1.11	5.16	2.03	2.76667	2.12312
BEACON2	R2	nt ctrl	Protocol 5	C1	4.01	15.06	12.42	10.4967	5.77062
BEACON2	R2	nt ctrl	Protocol 5	C4	8.87	7.88	8.59	8.44667	0.510327
BEACON2	R2	nt ctrl	Protocol 5	C8	3.72	4.58	3.04	3.78	0.771751
BEACON2	R2	nt ctrl	Protocol 5	C9	2.88	6.77	0	3.21667	3.39753
BEACON2	R2	nt ctrl	Protocol 5	C10	2.02	3.91	6.13	4.02	2.05721
BEACON2	R2	nt ctrl	Protocol 5	C12	1.93	5.16	7.6	4.89667	2.84416
BEACON2	R2	nt ctrl	Protocol 5	C17	3.38	7.54	10.84	7.25333	3.73825
BEACON2	R2	nt ctrl	Protocol 5	C20	2.91	4.36	5.93	4.4	1.5104
BEACON2	R14	triple_array	Wang et al. (2020)	C5	2.49	4.77	7.26	4.84	2.38577
BEACON2	R14	triple_array	Wang et al. (2020)	C6	5.34	4.25	4.32	4.63667	0.610109
BEACON2	R14	triple_array	Wang et al. (2020)	C8	31.23	29.88	30.36	30.49	0.684324
BEACON2	R14	triple_array	Wang et al. (2020)	C10	32.85	32.58	31.03	32.1533	0.982157
BEACON2	R14	triple_array	Wang et al. (2020)	C12	10.43	10.15	11.29	10.6233	0.594082
BEACON2	R14	triple_array	Wang et al. (2020)	C16	5.89	0	9.01	4.96667	4.57542
BEACON2	R14	nt ctrl	Wang et al. (2020)	C5	4.2	3.11	3.47	3.59333	0.555368
BEACON2	R14	nt ctrl	Wang et al. (2020)	C6	4.18	3.7	3.49	3.79	0.353695
BEACON2	R14	nt ctrl	Wang et al. (2020)	C8	2.14	2.1	1.96	2.06667	0.0945163
BEACON2	R14	nt ctrl	Wang et al. (2020)	C10	2.91	2.73	2.69	2.77667	0.117189
BEACON2	R14	nt ctrl	Wang et al. (2020)	C12	1.23	0	1.12	0.783333	0.680612
BEACON2	R14	nt ctrl	Wang et al. (2020)	C16	1.2	0	1.56	0.92	0.816823
BEACON2	R14	triple_array	Protocol 1	C5	1.21	1.19	1.48	1.29333	0.161967
BEACON2	R14	triple_array	Protocol 1	C6	3.5	2.79	2.4	2.89667	0.557704
BEACON2	R14	triple_array	Protocol 1	C8	44.46	44.02	47.05	45.1767	1.6372
BEACON2	R14	triple_array	Protocol 1	C10	47.16	48.93	48.68	48.2567	0.957932
BEACON2	R14	triple_array	Protocol 1	C12	13.28	12.18	12.91	12.79	0.559732
BEACON2	R14	triple_array	Protocol 1	C16	3.04	0	2.71	1.91667	1.66806
BEACON2	R14	nt ctrl	Protocol 1	C5	4.26	2.9	4.57	3.91	0.888313
BEACON2	R14	nt ctrl	Protocol 1	C6	4.45	4.72	4.63	4.6	0.137477
BEACON2	R14	nt ctrl	Protocol 1	C8	2.01	1.92	2.21	2.04667	0.148436
BEACON2	R14	nt ctrl	Protocol 1	C10	3.09	2.78	3.06	2.97667	0.170978
BEACON2	R14	nt ctrl	Protocol 1	C12	1.98	3.7	1.83	2.50333	1.03905
BEACON2	R14	nt ctrl	Protocol 1	C16	0	0	1.19	0.396667	0.687047
BEACON2	R14	triple_array	Protocol 2	C5	1.48	2.67	11.64	5.26333	5.55432
BEACON2	R14	triple_array	Protocol 2	C6	3.23	3.18	10.25	5.55333	4.06751
BEACON2	R14	triple_array	Protocol 2	C8	69.71	68.16	48.61	62.16	11.7602
BEACON2	R14	triple_array	Protocol 2	C10	73.91	70.71	53.74	66.12	10.8401
BEACON2	R14	triple_array	Protocol 2	C12	18.01	15.98	17.26	17.0833	1.02647
BEACON2	R14	triple_array	Protocol 2	C16	1.79	1.49	6.73	3.33667	2.94254
BEACON2	R14	nt ctrl	Protocol 2	C5	16.81	15.82	4.97	12.5333	6.56872
BEACON2	R14	nt ctrl	Protocol 2	C6	8.89	7.49	3.33	6.57	2.89192
BEACON2	R14	nt ctrl	Protocol 2	C8	3.08	5.61	1.92	3.53667	1.88691
BEACON2	R14	nt ctrl	Protocol 2	C10	4.39	0	2.63	2.34	2.20932
BEACON2	R14	nt ctrl	Protocol 2	C12	0	0	0	0	0
BEACON2	R14	nt ctrl	Protocol 2	C16	5.22	6.03	0	3.75	3.27275
BEACON2	R14	triple_array	Protocol 3	C5	2.51	5.54	5.75	4.6	1.81304
BEACON2	R14	triple_array	Protocol 3	C6	4.04	5.33	5.42	4.93	0.772075
BEACON2	R14	triple_array	Protocol 3	C8	48.84	46.87	41.37	45.6933	3.87152
BEACON2	R14	triple_array	Protocol 3	C10	51.11	49.95	43.83	48.2967	3.91149
BEACON2	R14	triple_array	Protocol 3	C12	13.58	13.12	12.41	13.0367	0.589435
BEACON2	R14	triple_array	Protocol 3	C16	1.51	1.2	1.36	1.35667	0.155027
BEACON2	R14	nt ctrl	Protocol 3	C5	3.09	4.28	6.42	4.59667	1.68743
BEACON2	R14	nt ctrl	Protocol 3	C6	3.99	3.93	6.58	4.83333	1.51296
BEACON2	R14	nt ctrl	Protocol 3	C8	1.43	2.19	1.74	1.78667	0.382143
BEACON2	R14	nt ctrl	Protocol 3	C10	2.28	2.65	2.15	2.36	0.259422
BEACON2	R14	nt ctrl	Protocol 3	C12	1.15	1.65	1.09	1.29667	0.307463
BEACON2	R14	nt ctrl	Protocol 3	C16	1.36	1.19	1.74	1.43	0.281603
BEACON2	R14	triple_array	Protocol 5	C5	9.13	1.87	10.87	7.29	4.7738
BEACON2	R14	triple_array	Protocol 5	C6	0	3.82	6.02	3.28	3.04611
BEACON2	R14	triple_array	Protocol 5	C8	42.69	62.5	37.71	47.6333	13.1135
BEACON2	R14	triple_array	Protocol 5	C10	51.06	65.52	43.38	53.32	11.2417
BEACON2	R14	triple_array	Protocol 5	C12	11.45	16.97	15.59	14.67	2.8727
BEACON2	R14	triple_array	Protocol 5	C16	0.79	1.53	0	0.773333	0.765136
BEACON2	R14	nt ctrl	Protocol 5	C5	2.67	9.54	1.66	4.62333	4.2878
BEACON2	R14	nt ctrl	Protocol 5	C6	3.45	10.4	3.04	5.63	4.13602
BEACON2	R14	nt ctrl	Protocol 5	C8	1.88	2.42	1.02	1.77333	0.706069
BEACON2	R14	nt ctrl	Protocol 5	C10	2.6	2.61	1.82	2.34333	0.453248
BEACON2	R14	nt ctrl	Protocol 5	C12	0.71	0	0.9	0.536667	0.474377
BEACON2	R14	nt ctrl	Protocol 5	C16	1.32	2.85	1	1.72333	0.988753

[truncated: 4 more sheets: SupFig.3C and 4C, SupFig.8E-F, WGS clone screen EditR, Statistical Analysis]
